# Supplementary material for: Human Blood IgA+ Memory B Cells Differ From IgG+ B Cells by Expressing Gut‐Homing and Regulatory Markers
Source: Eur J Immunol. 2026 Apr 26;56:e70191. doi: 10.1002/eji.70191 (PMC13111729; doi:10.1002/eji.70191)
Supplement: Supplementary file 2 — Supporting File 2: eji70191‐sup‐0002‐tableS1.xlsx. [file EJI-56-e70191-s001.xlsx]

## Sheet: Feuil1
A: Panel 1
	Target	Fluorochrome	Clone Name	Provider
	CD138	V450	MI15	BD
	CD38	cFluor R720	HIT2	Cytek Biosciences
	CD199 (CCR9)	PE-Dazzle594	L053E8	Biolegend
	CCR10	APC	6588-5	Biolegend
	CD183 (CXCR3)	BV605	G025H7	Biolegend
	IgA	PerCP-Vio700	IS11-8E10	Miltenyi
	IgA2	PE-Vio770	IS11-21E11	Miltenyi
	IgG	BUV496	G18-145	BD (Optibuild)
	CD184 (CXCR4)	APC-Vio 770	REA649	Miltenyi
	Integrin β7	BV650	FIB504	BD
	CD125	BV786	A14	BD
	CD29 (integrin β1)	PE	TS2/16	Biolegend
	CD267 (TACI)	BV711	1A1-K21-M22	BD
	CD269 (BCMA)	PE-Cy5	19F2	Biolegend
	CD25	BV421	2A3	BD
	CD268 (BAFFR)	BB700	11C1	BD
	CD49d (integrin α4)	BUV805	9F10	Biolegend
	CD20	cFluor V547	2H7	Cytek Biosciences
	CD19	cFluor B532	H1B19	Cytek Biosciences
	CD3	cFluor V420	SK7	Cytek Biosciences
	CD14	cFluor B548	63D3	Cytek Biosciences
	CD21	BUV563	B-ly4	BD (Optibuild)
	CD27	BUV395	L128	BD
B: Panel 2	Target	Fluorochrome	Clone Name	Provider
	CD307d (FcRL4)	Alexa 647	A1	BD
	CD138	V450	MI15	BD
	CD38	cFluor R720	HIT2	Cytek Biosciences
	CD307e (FcRL5)	BUV737	509F6	BD
	IgA	PerCP-Vio700	IS11-8E10	Miltenyi
	IgA2	PE-Vio770	IS11-21E11	Miltenyi
	IgG	BUV496	G18-145	BD (Optibuild)
	CD274 (PD-L1)	BV711	29E.2A3	Biolegend
	GPR183 (EBI2)	PerCP-Cy5.5	SA313E4	Biolegend
	CD11b (ITGAM)	BV650	ICRF44	ThermoFisher Scientific
	CD71 (TfR)	PE	CY1G4	Biolegend
	CD95 (FAS)	PE-CF594	DX2	BD
	CD43	BUV615	1G10	BD
	CD11c (ITGAX)	PE-Cy5	3.9	Biolegend
	CD32 (FcγRII)	PE-Cy5.5	6C4	ThermoFisher Scientific
	MHC Class II (HLA-DR)	BUV805	LN3	ThermoFisher Scientific
	CD20	cFluor V547	2H7	Cytek Biosciences
	CD19	cFluor B532	H1B19	Cytek Biosciences
	CD3	cFluor V420	SK7	Cytek Biosciences
	CD14	cFluor B548	63D3	Cytek Biosciences
	CD21	BUV563	B-ly4	BD (Optibuild)
	CD27	BUV395	L128	BD
	CD27	BUV395	L128	BD
