# Supplementary material for: Human Blood IgA+ Memory B Cells Differ From IgG+ B Cells by Expressing Gut‐Homing and Regulatory Markers
Source: Eur J Immunol. 2026 Apr 26;56:e70191. doi: 10.1002/eji.70191 (PMC13111729; doi:10.1002/eji.70191)
Supplement: Supplementary file 3 — Supporting File 3: eji70191‐sup‐0003‐tableS2.xlsx. [file EJI-56-e70191-s002.xlsx]

## Sheet: Feuil1
Table S2: Top differentially expressed genes in IgA+ memory B cells versus IgG+ memory B cells
Gene	baseMean	log2FoldChange	lfcSE	stat	pvalue	padj
IGHA2	240.926938741048	2.29128656350375	0.407106792740597	5.62821992745213	1.82078844879718e-08	0.000102024846080935
IGHA1	1071.16495684845	2.01081345694098	0.374359771532344	5.37133957719399	7.81538773764862e-08	0.000328441669674683
IGKV2-24	9.70123126206569	2.67099171314116	0.501795913730958	5.32286461498217	1.02145768329981e-07	0.000343414073125397
MIR4432HG	43.244270872343	-1.30719162230817	0.259277573182052	-5.04166868836869	4.6148978592941e-07	0.00110823475735334
IGKV4-1	112.722912865049	1.71258919299557	0.338315719128345	5.06210352095958	4.14655753171976e-07	0.00110823475735334
ARHGEF10L	10.6240436676126	2.54269510349664	0.543596829314427	4.67753851085451	2.9033905902651e-06	0.00610074947779454
XYLT1	228.968273967454	0.673060306786557	0.144995775942924	4.6419304452807	3.4516906283798e-06	0.00644699105145161
JCHAIN	432.802181570954	1.01578218132467	0.225761631295034	4.49935702314805	6.81593036375616e-06	0.0114575789414741
TRPS1	164.451939499963	0.662258005759828	0.15136637275387	4.37519902017271	1.21321735760818e-05	0.0169951531511613
IGHG2	506.739372276765	-1.43887006410939	0.33428279690849	-4.30434972249941	1.67476927885401e-05	0.0216560550596431
IGHG3	172.726390512499	-1.2685057818628	0.296500334167459	-4.27826088434143	1.88359183915951e-05	0.0226165562973367
ACAP3	438.647698983816	-0.357416568527328	0.0848290262424994	-4.21337582616576	2.51581925530858e-05	0.0281939477878248
CDK14	780.536243924503	-0.422077383349546	0.101536904094307	-4.1568864750645	3.22614200277484e-05	0.0315235932073706
CARNS1	250.835347421129	-0.703765197223881	0.169723885913478	-4.14653007404418	3.37551860638115e-05	0.0315235932073706
CHL1	19.4857217928239	1.73759395513183	0.416806291752725	4.16882851701932	3.06169226352432e-05	0.0315235932073706
ZHX1-C8orf76	2.48250407243194	2.72905137759939	0.676798858980388	4.03229311247771	5.52352346823156e-05	0.048868647105775
C16orf74	61.9389135136945	0.919218459476965	0.233113969320243	3.94321482387946	8.03965784334684e-05	0.0643555468317431
TRPM2	72.2556952939604	0.989047997021255	0.255118550568918	3.87681724757242	0.000105831789013556	0.0808651078780855
SLC39A8	14.1450284919092	1.28795201406329	0.337723204479246	3.81363198317761	0.000136939340200131	0.0999301938230856
SLCO5A1	21.9229854721751	-1.0275226226362	0.274616916908797	-3.74165814037397	0.000182810084680904	0.113816204573556
ITGAM	393.254541763084	-0.491442917723887	0.133420665710123	-3.68340927627824	0.000230135213811024	0.125103800603158
LRFN1	8.06102661326196	1.15864156978511	0.312752145530028	3.70466385713048	0.000211671242996892	0.125103800603158
ARHGAP20	30.5331233304128	1.27496718183999	0.346980726116658	3.67446110367333	0.000238351949494041	0.125103800603158
C2orf88	13.0431113142288	-1.28775995359034	0.350130163658354	-3.67794633897037	0.000235119407189502	0.125103800603158
IGKV1-27	14.3424476273035	1.62895203079982	0.443407200224342	3.67371578534504	0.000239048620078578	0.125103800603158
EYA2	20.9935661110401	-0.961868658356341	0.26780102302105	-3.59172884220362	0.00032849154538187	0.154227592866611
IL4R	208.84520635838	-0.981709453293953	0.273968031798231	-3.58329928806056	0.000339281486995045	0.154227592866611
NSUN7	4.94682673227771	2.08365652704424	0.581817757236685	3.5812872692997	0.000341905466162155	0.154227592866611
IGHG4	29.4872886087653	-2.60552011903688	0.728574649550469	-3.57618827479722	0.000348640602553909	0.154227592866611
SEMA3D	14.9290263937024	1.86819900837104	0.524536912453616	3.56161590160015	0.000368579335224411	0.156447666839304
AL022324.1	16.6830535088224	-1.46456414776181	0.418659475320326	-3.49822286153022	0.000468369578877947	0.174962058243073
BEND4	225.796301914278	0.501206185267382	0.144550517059922	3.46734273568604	0.000525631214799117	0.180530503876738
DPYD	86.767800482568	0.752401390071273	0.217356504413917	3.46160052628771	0.000536973539193152	0.180530503876738
IGHV3-23	79.3375684623978	0.851331564847964	0.24528996153333	3.47071506524854	0.000519074483709755	0.180530503876738
TBX21	39.2620226943593	-0.954186075578777	0.274641419664636	-3.4742977834295	0.000512192264305072	0.180530503876738
POT1-AS1	5.59066980912129	1.63085600162798	0.470640984629198	3.4651805832696	0.000529875550596864	0.180530503876738
ADAM15	28.5751665135916	-0.710952879566062	0.206623649576547	-3.44081077370902	0.000579973980890775	0.191163972917136
TOMM40L	16.7577410719765	-0.779176921484087	0.227483667312196	-3.42519940306199	0.000614348343556389	0.198599916445825
SCN3A	92.534706461428	1.29969340029815	0.380413710738201	3.41652617561041	0.000634255660222658	0.201166748081941
LIX1-AS1	55.260083763923	0.815132299885862	0.239853768411541	3.3984552558176	0.000677675471380492	0.210957864331594
TBC1D8	22.4495230011191	1.31830059814442	0.391553078643096	3.36685029450646	0.000760319509396499	0.224227560578161
HS3ST3B1	4.30443190451314	-2.19640009291249	0.65232032847227	-3.3670575590622	0.000759748291583019	0.224227560578161
CXCR3	32.9886235906593	-0.978045009708947	0.294751182911497	-3.31820554559951	0.000905977885420213	0.258126919557861
TNFRSF14-AS1	5.5894294519279	1.36165031325827	0.411711437175399	3.30729290058118	0.000942023381475582	0.259596935124664
IGLV3-21	45.8999101751348	-1.02654437706247	0.310927813281664	-3.30155210699192	0.000961514735078831	0.260694559623793
GAS7	23.6767731092236	-1.49015351642207	0.454780283751442	-3.27664494188255	0.00105048379402984	0.27591613402565
MYO1E	394.826926690883	0.583136934246264	0.18005013989585	3.23874746547589	0.001200558213951	0.297799823536833
AC004889.1	18.8170874518104	1.21109498920077	0.374051769894781	3.23777371656722	0.00120466317671057	0.297799823536833
MOXD1	17.8767483994566	-1.03527824346165	0.320164241519161	-3.23358485803821	0.00122247012783806	0.29782207027475
IGLV1-47	54.3734855240012	-0.66026847013967	0.207706887909653	-3.17884725337982	0.00147861987719678	0.339626067897162
GBP2	61.7379131580166	0.825767740251136	0.259772794841208	3.17880762208339	0.00147882204763752	0.339626067897162
CCR9	7.64182215924392	1.70058637681914	0.535510414259369	3.17563642374931	0.00149508203595419	0.339626067897162
THRB	5.74532214927414	-1.85430410515257	0.590375727748974	-3.14088811242764	0.00168436367709628	0.367716278077772
ALDH2	18.0761403352551	-0.729665424332267	0.233436930300922	-3.12574974059014	0.0017735240843398	0.377378985541166
