# Supplementary material for: Human Blood IgA+ Memory B Cells Differ From IgG+ B Cells by Expressing Gut‐Homing and Regulatory Markers
Source: Eur J Immunol. 2026 Apr 26;56:e70191. doi: 10.1002/eji.70191 (PMC13111729; doi:10.1002/eji.70191)
Supplement: Supplementary file 4 — Supporting File 4: eji70191‐sup‐0004‐tableS3.xlsx. [file EJI-56-e70191-s004.xlsx]

## Sheet: Table S3_DE_genes_IgA_vs_IgM_me
Table S3: Differentially expressed genes in IgA+ memory B cells versus IgM+ memory B cells (p adjusted <0.05)
Genes	baseMean	log2FoldChange	lfcSE	stat	pvalue	padj
IGHM	2656.1917442616	-3.89326629760712	0.139253131429183	-27.9581956804112	5.24096764201947E-172	9.72409136300293E-168
COCH	273.751703856271	4.71419655338403	0.236435185352958	19.9386421540708	1.88101571747724E-88	1.74501828110363E-84
TEX9	243.200068197885	3.01415943971257	0.173036924697545	17.4191690298535	5.90281820717174e-68	3.65069630052881E-64
IGHD	426.390563829441	-4.22561575183602	0.24435611163784	-17.2928588669753	5.3244842459375E-67	2.46976201747811E-63
CDK6	126.04771832634	2.27033420802099	0.137164688291294	16.5518854473647	1.55166103097915e-61	4.79825312813119E-58
PAG1	539.338895680057	1.85557966447077	0.112064927610977	16.5580766795499	1.39998141150867e-61	4.79825312813119E-58
EPHA4	333.562275578679	3.83166702751907	0.234341951427327	16.3507515584862	4.29647961356587e-60	1.13881261071573E-56
MLXIP	721.2592259253	0.960900744806442	0.0593654365277044	16.1861985864117	6.31089000334456e-59	1.46365316402569E-55
PDE4D	490.423184925898	3.33465171003731	0.207446314234591	16.0747696209551	3.83416112800601e-58	7.90433617433595E-55
PLEKHG7	226.086684514056	2.24601657354663	0.146494385456801	15.3317587328898	4.69111073373363e-53	7.25323904614114E-50
BAIAP3	1000.57258605257	3.45385818109271	0.224954772567177	15.3535670378423	3.35235245745617e-53	5.65450431778561E-50
PIK3R5	593.295206158628	2.1860674107011	0.141523406985109	15.4466844550394	7.94252216938646e-54	1.47365556330796E-50
FGD6	132.795837089326	4.52527741497684	0.310719298973378	14.5638762379049	4.76760006595122e-48	6.80446550951222E-45
SSPN	261.592251170913	2.52254451430328	0.175497571101969	14.3736719457935	7.57084149155787E-47	9.36462620229098E-44
MUC16	181.458431284086	7.37674683065378	0.512838247359334	14.3841588817479	6.50643066246046E-47	8.62287960794938E-44
TCF7	932.2953272472	3.68812264428044	0.260227801109922	14.1726695939092	1.35259193515397e-45	1.56849942280292E-42
CLIP4	100.164838269415	2.85772035516358	0.205408259176102	13.9123926497696	5.32672557059087e-44	5.49067034648572E-41
PITPNM2	278.320878820311	-1.5120730178888	0.108520863419195	-13.933477584379	3.96566423810968e-44	4.32817260434629E-41
MIAT	556.143647361104	3.0848510713134	0.223910085927502	13.7771867601901	3.49633505272316e-43	3.41426318780134E-40
SLC25A42	199.015071246792	1.51893053435425	0.114614929699693	13.2524666580005	4.36613165771755e-40	4.05046033886457E-37
GRAMD1C	148.661529482839	2.48190214121833	0.188668267839711	13.1548467033519	1.59606885097074e-39	1.34606643004142E-36
PDE3B	90.9008313141419	4.25775672248403	0.32361319909175	13.1569315912757	1.5526426090144e-39	1.34606643004142E-36
FAM129A	149.320070973101	4.16622695903682	0.319270345340995	13.0492136831158	6.42066523244639e-39	5.17952272707871E-36
MFGE8	29.224074529229	4.60318930678564	0.35842347233863	12.8428790579783	9.43011097569853e-38	7.29026162679627E-35
FAM102A	821.619238438952	0.9963771697303	0.0777024183349758	12.8229878951117	1.21910437991101E-37	9.04770506594757E-35
PTPRJ	1013.32323187929	-1.87758453301946	0.150511180404466	-12.4747180108073	1.02568663402575e-35	7.04836659544953E-33
COL18A1	327.175080338155	4.2351996723759	0.335353962752207	12.6290431686513	1.46043251027476e-36	1.04218710752453E-33
SH3RF1	44.1492790873187	2.5824206256877	0.21052559184053	12.2665401536733	1.3698262779201E-34	8.47191892017649E-32
MGAT4A	115.007910577503	1.81564030800359	0.146581896395827	12.3865248891355	3.09152175748726e-35	1.97793429960064E-32
TOX	108.779558063375	4.23673908309315	0.349029845728801	12.1386154649512	6.5932216443013e-34	3.70698892085958E-31
PARM1	175.079662835581	2.93066658858662	0.247011958741235	11.8644724875718	1.81039932628583E-32	8.83951292102822E-30
DPYSL2	148.421087238787	1.50277860486624	0.141758747201169	10.6009585618985	2.94941498686157E-26	8.82636220423057E-24
APLP2	318.876863169197	-1.3340505605109	0.131635632128545	-10.1344183101439	3.88679965080851E-24	9.61542409614681E-22
ADD2	468.590781856022	1.43697464436962	0.141641964484416	10.1451194185303	3.48352104931771E-24	8.73422291203254E-22
ITPR1	3919.28574954431	0.749936565062315	0.0738980145669139	10.1482640563131	3.37309843070217E-24	8.57321483332165E-22
LCP2	77.8045601140686	3.29327392285049	0.324486592402829	10.1491833559709	3.34147763807921E-24	8.57321483332165E-22
PSME4	722.160445884048	-0.674770843465074	0.0694509752519116	-9.71578643809616	2.58247672109585e-22	5.63709095096617E-20
SAMD12	187.282233506614	1.37433418901205	0.145767997020728	9.42822990712168	4.17067579225755E-21	8.6946874887131E-19
SLA	163.227006570986	-2.66441136449596	0.299018826891389	-8.91051373652718	5.07966354640136E-19	8.56800703999372E-17
RRBP1	131.051191059628	-1.3544321927989	0.157115735155807	-8.62060182231745	6.66031290226212E-18	9.50580350681319E-16
KLF10	370.773713931533	1.60500384244524	0.186153134684961	8.62195442027601	6.58209059660712E-18	9.46698518832934E-16
CBWD3	51.7913087188253	1.4392685380176	0.166849516249771	8.62614750325704	6.34531736936078E-18	9.19773581805625E-16
TOP1MT	274.028577249465	-1.07774995838488	0.124896274808711	-8.62916015738297	6.18040994626951E-18	9.02923827898303E-16
FNBP1	2169.86614178261	0.537898999248259	0.0623232775057111	8.63078805826551	6.09306953417252E-18	8.97228667754262E-16
PITPNC1	89.9497394756261	1.91244955482295	0.221490015814878	8.63447297065247	5.89984094883228E-18	8.75725191717073E-16
ZNF516	146.363868024656	-1.77140354944559	0.20510370617497	-8.63662379622939	5.78986537128713E-18	8.66331952410173E-16
CD1C	165.303273216382	-2.27121474244902	0.262893799408927	-8.63928608265189	5.65653705842498E-18	8.53263321805018E-16
OBSCN	502.682962970369	-1.09804504797815	0.131434882607397	-8.35428941081086	6.58277722316144E-17	8.54103836353408E-15
PTPRE	85.8387327581692	-1.63959536625576	0.203691512449154	-8.04940444764502	8.31978837920048E-16	9.41252156022474E-14
DGKH	14.1324388923253	5.39053336007642	0.66890506389387	8.05874204135446	7.70835694290978E-16	8.77428556556736E-14
CPED1	67.3329217758483	-2.064359561201	0.266836956738845	-7.73640797897947	1.02264939677181E-14	9.78053448850726E-13
GCSAM	34.0239221859478	2.70960952670705	0.350093695745632	7.73966957884261	9.96755124274795E-15	9.632184674893E-13
MME	17.1165225280138	4.24831598777622	0.548518681204806	7.74507073933181	9.55286479587055E-15	9.27978290170587E-13
CD84	313.631322985874	-1.59311296359662	0.205277263498394	-7.7607862480546	8.44044696572851E-15	8.2423185790593E-13
CHAD	38.0738983470953	3.14831105075742	0.443311747527869	7.10179928304177	1.23142992263748E-12	9.17588384924326E-11
B3GLCT	59.4862710294439	0.955098199743364	0.141717236379721	6.73946390814628	1.58972076411118E-11	9.9312050698043E-10
SCIMP	570.028940602455	0.994543015019566	0.147248547240085	6.75417879266401	1.43646523461413E-11	9.00411350102382E-10
PPARGC1B	285.608312392987	0.580893168279253	0.0911469380072682	6.37315066176915	1.85183801286078E-10	9.97443071543312E-09
PRR5	54.5452343179852	1.29251644067695	0.202813998480137	6.37291533307811	1.85468286990645E-10	9.97443071543312E-09
FAAH2	22.843536752819	2.26706762650432	0.355614681933088	6.37506757083469	1.82882301328997E-10	9.89270617742917E-09
ESR1	21.0451887806424	-1.8552468679222	0.290901294910702	-6.37758201967339	1.79905707566305E-10	9.76014765551235E-09
ZEB2	1503.25502747965	-0.723249854806925	0.113392259978303	-6.37830002634494	1.79064458012151E-10	9.74299693242651E-09
ANKRD6	45.930229103716	1.09045516191353	0.170780730604325	6.38511826278552	1.71265060550062E-10	9.34603509837015E-09
STK40	302.531066345947	0.595716292300772	0.0932390466227138	6.38912895271551	1.66833328698065E-10	9.13104891051295E-09
TESC	35.6165397145905	1.78559184570529	0.279428014953261	6.39016759290927	1.65704042103625E-10	9.09607336446941E-09
ETV7	7.34756650543082	5.17522720161823	0.808492463639549	6.40108279837413	1.54278875024566E-10	8.51931621192203E-09
SOX7	9.65062024686658	-2.46434039666028	0.384901606323124	-6.40252042645796	1.52832673361642E-10	8.46464901955791E-09
MGLL	18.9910849777531	2.10114400829054	0.350911195207848	5.98768017944259	2.12855086200391E-09	9.79978478749891E-08
SIRPB1	4.04564438331908	-3.07040788155323	0.665900349017165	-4.61091195714944	0.0000040090631740954	0.0000971072560472141
SAMD4A	194.07421562133	0.83789123078923	0.139885204276417	5.98984885587707	2.10036140237327E-09	9.69405608448596E-08
AC010149,1	7.42208994734016	2.10877594607727	0.412071286054982	5.11750276576151	3.0960752396405E-07	0.0000096708047131801
ZNF135	14.8986167700729	-2.18371736655727	0.426411930468901	-5.12114509590752	3.03685856877356E-07	9.50183370742406E-06
BCAT1	46.1295020126972	1.25382427192809	0.27153066552635	4.61761572858672	3.88174209670724E-06	0.0000942694278302437
HDAC1P2	4.11727885643113	4.17693941971806	0.749044918015346	5.57635372626943	2.45612252471405E-08	9.37672784435073E-07
ZMIZ1	338.672265332556	0.546938969622547	0.118376086742362	4.62035014565842	3.83092960975661E-06	0.0000931573630136621
IGHG3	172.726390512499	1.54720359039726	0.301839993124353	5.12590652544787	2.96109498658896E-07	9.31189091206298E-06
KHDRBS2	157.87086625554	-0.769884783630214	0.128322263292724	-5.99961973764428	1.97780142444255E-09	9.1511540222212E-08
POF1B	47.0638523405725	1.24993361119357	0.270232848974974	4.62539478799385	3.73885560624399E-06	0.0000910376993677833
TCF4	1545.03263768688	-0.55184805576147	0.107517515921077	-5.13263398092785	2.85715202041634E-07	9.03093672688327E-06
AC067852,3	17.8835868871037	-1.32679770466423	0.2584152989277	-5.13436205274922	2.8310264971026E-07	8.96362894662826E-06
CCDC9B	34.2217700272181	0.76727077760332	0.165748916600112	4.62911488860254	3.67231994793148E-06	0.0000895351173638906
BTG2	1576.64349495437	-0.537221816211974	0.104609637508354	-5.13549065848807	2.81408858689416E-07	8.92523070790329E-06
NRCAM	23.4140206651362	5.48841188665296	0.858390842359478	6.39383788341315	1.61772946490436E-10	8.90663278689483E-09
DYRK2	456.90952792038	0.572919914372426	0.0954049191867488	6.00514018832691	1.91166657336366E-09	8.89216627712216E-08
USP53	204.441543708966	1.13600235216377	0.189173201377132	6.00509133372997	1.9122422898414E-09	8.89216627712216E-08
FIRRE	13.8696119393555	-2.05427059736097	0.367604100681011	-5.58826899252564	2.29344201567825E-08	8.7918436278707E-07
NAA80	39.0753040108595	0.709887357890204	0.153133156052709	4.63575215315133	0.0000035564189327135	0.0000869378087978475
DENND3	962.001970277399	0.593220176817402	0.106105822526972	5.59083528772993	2.25979869875382E-08	8.68080850034751E-07
TRIB2	253.888830968154	0.803717566920809	0.173301931724369	4.63767229207287	3.52354862414519E-06	0.0000862479171139708
BCAS2P2	3.34343149280053	3.46020083573644	0.745694656581356	4.64023820634543	3.48007793974361E-06	0.0000852963884993433
AMN1	90.0751643918718	-0.58828326407119	0.114322634436301	-5.14581619791986	2.66360127167527E-07	8.46240719086696E-06
WNT16	24.3815456420057	-1.43172236979098	0.3083759922993	-4.64278155739632	3.43749727489344E-06	0.0000843641857650435
AC002480,1	2.79649406342263	-2.84975895073404	0.613789003142273	-4.64289672207353	3.43558106469826E-06	0.0000843641857650435
UBE2I	889.574560419228	0.568871067711895	0.0945312176244401	6.01781170292278	1.76790667135516E-09	8.26240311846944E-08
KCNN4	438.960558821941	0.735133766082217	0.142712474116146	5.15115283814594	2.58890094736891E-07	8.24760181504363E-06
FCRL3	694.220915053522	-1.08957777493931	0.211529009822587	-5.15096144899063	2.59154460395087E-07	8.24760181504363E-06
ARHGAP9	393.765289290276	-0.526911749898613	0.113278157819779	-4.65148586488232	0.0000032955186702696	0.0000812019301569485
BMPR2	325.5659276548	-0.580973505611623	0.0858000010853748	-6.77125289349971	1.27671877314364E-11	8.0847235893881E-10
AC008033,3	8.06969887162653	4.76286651370385	0.668833239665686	7.1211570108037	1.07024784804412E-12	8.03942452332414E-11
SMIM14	328.966026634107	-0.974599656153641	0.12551661907058	-7.76470608729197	8.18347690281102E-15	8.03366298702411E-13
INSR	15.3818382633122	2.46698176925127	0.529965845843111	4.6549825589734	3.24008132948916E-06	0.0000799421130150822
PARP3	72.8998688665782	0.629173967594516	0.121976460339621	5.15815892544101	2.49389900382463E-07	7.99167566786911E-06
ANKRD26P3	8.73068723077851	5.82272156619689	0.78195875232025	7.4463282736072	9.59738214661144E-14	7.98519409633313E-12
SCIN	15.267672273735	3.35414069412734	0.45039131535012	7.44717000486552	9.53637013849726E-14	7.97017169142694E-12
LINC02384	18.0350833781012	5.87106280673209	0.658159597781859	8.92042420488716	4.6450554442243E-19	7.90682190019612E-17
PDE4D	490.423184925898	3.33465171003731	0.207446314234591	16.0747696209551	3.83416112800601E-58	7.90433617433595E-55
ATP1B1	14.1613132561097	2.58237643530256	0.381150798180035	6.77520930726949	1.24226280679625E-11	7.89347401277316E-10
ITGA3	63.3738482054478	1.89996210061264	0.212958533177048	8.92174674697379	4.58990836327978E-19	7.88529257150862E-17
CDKL1	38.8105106258723	-1.11359638764383	0.215748253559333	-5.16155458629275	2.44907453654247E-07	7.87523898631006E-06
ZNF821	186.444328565676	0.765019960272322	0.0947630079629904	8.07298097345222	6.86023010036753E-16	7.85708081989008E-14
ASAP1	427.869308023083	0.640754770617923	0.0899242647267554	7.12549357578765	1.03708369123093E-12	7.82197187280432E-11
PDE5A	14.8424726205127	1.55914470285156	0.334562502047122	4.66024941023415	3.15826453834289E-06	0.0000780272173693929
SYT11	25.9530881122153	1.84167354518895	0.395116604048305	4.66108871740505	3.14541094733349E-06	0.0000778132729557675
PIAS3	112.168988392318	0.698912847059381	0.108932980752904	6.41598937464814	1.39911205247063E-10	7.77219312022157E-09
ZNF10	59.9277671520366	-0.784534244723704	0.151860565267246	-5.16614858731146	2.38966845593508E-07	7.71094061415992E-06
AL353597,3	5.85128283667057	3.64015063643264	0.780123965080129	4.6661182060453	3.06943166004257E-06	0.0000760350267295459
ZDHHC14	303.790413813173	1.33663606023863	0.171926983165343	7.77444026312718	7.57817416474173E-15	7.47901294960734E-13
GNAZ	18.2635651119604	-1.99123078664466	0.230053804927033	-8.65550033948028	4.90754034953946E-18	7.46348390535698E-16
SSBP3	105.279905199981	2.31513977131091	0.201820646022894	11.4712732167564	1.83932891342173E-30	7.41889318687539E-28
AL592437,2	25.6304548263975	1.10115923941931	0.212831046484237	5.17386564417831	2.29299736432337E-07	7.41189426788427E-06
ATP2B4	313.177114680346	0.815266820678969	0.135050393494184	6.0367600536764	1.5723926113122E-09	7.36721528037538E-08
CYB561A3	347.735380702733	-0.568575138713591	0.109817614970796	-5.17744934512366	2.24939990410666E-07	7.29639262601312E-06
MFGE8	29.224074529229	4.60318930678564	0.35842347233863	12.8428790579783	9.43011097569853E-38	7.29026162679627E-35
LRIG1	35.3410716683718	-1.3331228750452	0.159195880873176	-8.37410407689652	5.56455662728151E-17	7.27075941285782E-15
PLEKHG7	226.086684514056	2.24601657354663	0.146494385456801	15.3317587328898	4.69111073373363E-53	7.25323904614114E-50
ILDR1	64.7002101865411	3.41084451876967	0.302735425719803	11.2667505319532	1.9150778779462E-29	7.25150100967628E-27
CD226	17.8688118482787	2.44843872784336	0.405355742985641	6.04022212639552	1.53902210936874E-09	7.24746604498161E-08
ANKRD44-IT1	323.890093404486	0.538739441637478	0.115057891232681	4.68233370058893	2.83627263950502E-06	0.0000705418264790564
PTPRJ	1013.32323187929	-1.87758453301946	0.150511180404466	-12.4747180108073	1.02568663402575E-35	7.04836659544953E-33
PCDHGC3	11.2973466682956	2.25851538194749	0.435588307990133	5.18497705406421	2.16041462541581E-07	7.03233911578331E-06
RIN3	596.468153908977	-0.873743900115052	0.155208612248025	-5.62948078370034	1.80752908090548E-08	7.01608672952309E-07
MICU2	281.665596072139	0.639129078791188	0.0894994715446341	7.14114919072398	9.25538278085653E-13	7.00915804555151E-11
ZCCHC18	25.0937167726664	-0.939502077053642	0.200549854949977	-4.68463104741701	2.80464677953601E-06	0.0000698488810033706
GSTK1	477.660101643669	0.743249539740931	0.0886955038637643	8.37978823461624	5.30230148393674E-17	6.97722707325973E-15
ANK2	16.4626338753435	-1.86038811947352	0.358587071286493	-5.18810706922325	2.12442454199237E-07	6.92734146786054E-06
ATXN7L1	228.566148662314	0.520418293285137	0.111036510020905	4.6869114779198	2.77358861178565E-06	0.0000691682299772459
TGFBR1	290.696354874516	-0.570147067955246	0.12159244055258	-4.68900093923766	2.74542128716987E-06	0.0000686503322940025
SVIL	63.9404148237708	4.12469826937579	0.732160249257219	5.63360039494131	1.76485698539876E-08	6.86481268492424E-07
ADAM22	22.9157008756089	1.65861595528563	0.274130043752932	6.05047127479581	1.44422714265865E-09	6.81836905976811E-08
ZNF629	24.9049218247359	-1.07871551998357	0.229961438237755	-4.690853945992	2.72067137122168E-06	0.0000681232612977692
FGD6	132.795837089326	4.52527741497684	0.310719298973378	14.5638762379049	4.76760006595122E-48	6.80446550951222E-45
RILPL1	19.374749157813	1.07877497833695	0.22990560685743	4.69225171618336	2.70214370328985E-06	0.0000677507760416755
GPR15	54.3803419817174	4.23326920707765	0.699359040088045	6.05306997467954	1.4211109827442E-09	6.72635029944792E-08
PIK3R6	59.7955686891819	2.58766999577547	0.214122893381276	12.0849758515441	1.26807415683747E-33	6.7222422588464E-31
HOMER3	22.7849927369308	3.31545630405845	0.333672808257217	9.93624958945616	2.89522831122737E-23	6.71475826081407E-21
KCNA3	172.383972977688	0.883111588324833	0.156600586785025	5.63926104272605	1.7078146805481E-08	6.67090391218725E-07
AL096816,1	21.3969205206831	1.17041243232207	0.24924648353686	4.6958031893316	2.65561144100634E-06	0.0000666741741223703
METTL7A	444.857084299761	-0.56688625140887	0.120701900366099	-4.69658099573791	2.64552358797181E-06	0.00006658395739978
FBXO32	65.602674569146	0.662333830663956	0.141028124326562	4.69646628164938	2.64700907047795E-06	0.00006658395739978
PHLDB2	19.9975207126568	1.39259777484082	0.296527261123057	4.69635665053709	2.64842947941347E-06	0.00006658395739978
KIAA1211	10.5897811013578	4.78731795918873	0.614512640338468	7.79043040766731	6.67813143802538E-15	6.62599201610283E-13
CRIP2	57.3049007624176	1.6113153703697	0.265974441625565	6.05815867314832	1.37688543413302E-09	6.55044419100102E-08
SINHCAF	146.281609744294	0.568294984082285	0.100710014002152	5.64288457024879	1.6722446638881E-08	6.54574419699996E-07
OCRL	44.6867120801767	-0.728588558538212	0.140125277964476	-5.19955120961773	1.99770284466079E-07	0.0000065371038059676
ITPRIPL2	41.9499927343813	2.13864712572879	0.239126992889883	8.94356216286144	3.76823217928387E-19	6.53418503312457E-17
MARK1	24.4199251766856	5.98390372054897	0.601955436500432	9.94077527621877	2.7666544064294E-23	6.49778555150521E-21
CTSA	125.829020226234	0.540522485047883	0.114929086086629	4.70309565187404	2.56246296063656E-06	0.0000648621252000693
MYC	558.435564706983	-1.35517102662424	0.151491901667626	-8.94550145391592	3.70264792577135E-19	6.48103109573224E-17
RAB31	208.56690685494	0.846685435733474	0.100920452326645	8.38963179626906	4.87667098700433E-17	6.46298239234846E-15
PLEKHG1	1199.93987253486	-1.09255410341867	0.100658982320231	-10.8540149943388	1.90853339673129E-27	6.32338011481293E-25
NPAP1P6	10.7533315878123	6.36661738322128	0.733863133293375	8.6754833352231	4.11797701852216E-18	6.31445831418679E-16
SGSM1	27.9639534731592	-2.48161562762009	0.476641157399642	-5.20646526027833	1.92471707035172E-07	6.30939938574309E-06
HCK	178.625732559114	-1.19627119583893	0.197231618233892	-6.06531146755739	1.31698176500416E-09	6.28156289662908E-08
TOB2	435.367815858293	0.592772407034358	0.104882229614212	5.6517906724023	1.58784891270183E-08	6.24172642505715E-07
ZNF418	79.7228889347313	-0.771688640897242	0.163755681451141	-4.71243888492191	2.44769501825702E-06	0.0000622034217685106
HIST1H2AJ	10.1412264216096	-1.92636902312275	0.408805717872435	-4.71218708277427	2.45072228698832E-06	0.0000622034217685106
VAV3	475.928714313101	-0.641325064052472	0.0994030107635058	-6.45176699504885	1.10553466256567E-10	6.17834040037451E-09
EIF2AK3	649.476225938798	0.56186108295822	0.119182678418968	4.71428474684117	2.42561266604957E-06	0.000061735003300252
IL6	21.4819463177372	-3.04499039780538	0.362650918727044	-8.39647782637288	4.60070565740874E-17	6.14781166543705E-15
PPP1R9A	52.0077563057409	3.562985849001	0.523047725284523	6.81197083318321	9.62706286366002E-12	6.13816234956522E-10
GPRIN3	22.0263816085642	-1.8759317557012	0.397772260585383	-4.71609496584925	2.40414254498569E-06	0.0000612726109610777
PCDHGB8P	12.6037549133143	1.95671817298009	0.375349692362987	5.21305388759402	1.85756906615132E-07	6.10005954926932E-06
TSC22D1	173.013739749975	0.58514572562257	0.103449262653091	5.65635472516426	1.54621736571821E-08	6.09098025552775E-07
MAPK11	29.0553734879641	2.49009600370664	0.319146593747133	7.80235807774155	6.07609454379047E-15	6.06106764330583E-13
LINC01811	12.5423508271974	4.3183512169912	0.553402354059085	7.80327583595739	6.03205052290913E-15	6.04965758930033E-13
GPR55	21.5638195803388	1.6690555215872	0.320015941700313	5.21553867822694	1.8328380894274E-07	6.02951736014824E-06
PDCL3P5	41.9750693614699	-1.39876636615115	0.205243313749783	-6.81516167613828	9.4157813121303E-12	6.02415194707813E-10
FOXP1-IT1	26.7467635358442	-2.59788544995745	0.239212397728116	-10.860162243389	1.78431910786717E-27	6.01931940497589E-25
PNPLA7	160.505257251286	-0.851614428135614	0.163213065794786	-5.21780792480415	1.81053070804319E-07	5.97732860445433E-06
LPIN1	280.18312996304	0.575758153158906	0.121921990144879	4.72234871227689	2.33136501912585E-06	0.0000594995138443754
CORO2A	27.8645419439932	1.06548934062529	0.225557779322188	4.72379779507998	2.31480582644745E-06	0.0000591582745232865
EVA1C	7.77330051915899	3.1069806167555	0.595080267491807	5.22111181715209	1.77852107678136E-07	5.88211765750469E-06
SSBP2	157.584146976063	0.967392444571788	0.123880480651738	7.80907887572211	5.76074419009592E-15	5.80895911429563E-13
VSIG1	25.4055352891302	2.3413113012181	0.261341091723317	8.95883339959741	3.28131483178843E-19	5.79823956085739E-17
NDRG1	165.484485627136	-0.511362573266968	0.0902520205702117	-5.66594044140155	1.46220311980646E-08	5.79694800959166E-07
TESK2	146.60473535174	1.05044208956446	0.146534038268894	7.16858759899097	7.5775441426521E-13	5.78575119435256E-11
AL161912,3	3.66469646654555	4.76280333468891	0.840339768738277	5.66771145656952	1.44717402144488E-08	5.7496502770639E-07
NBEAL2	591.213435132705	0.865257644351908	0.099599989608833	8.68732665284508	3.71068013429126E-18	5.73732993430334E-16
ENPP5	1.76296986536066	3.60734890669835	0.762502805759487	4.73093197749649	2.23491406394952E-06	0.000057274303235524
PRR7	146.077234983537	0.609599320444405	0.128828672960336	4.73186059001082	2.22471188979659E-06	0.0000571707817220027
GPR75	23.3993827955245	-1.15485086236535	0.203655331708333	-5.67061442820109	1.42286297083338E-08	5.66519303880743E-07
BAIAP3	1000.57258605257	3.45385818109271	0.224954772567177	15.3535670378423	3.35235245745617E-53	5.65450431778561E-50
PSME4	722.160445884048	-0.674770843465074	0.0694509752519116	-9.71578643809616	2.58247672109585E-22	5.63709095096617E-20
HIST1H2BN	30.7332643588169	-1.19768563424207	0.22900582107462	-5.22993532925004	1.69569347899374E-07	5.62824629861356E-06
PIK3C2B	411.481069000799	0.702799521937324	0.102952678707224	6.82643259760089	8.70521661359758E-12	5.58880930964324E-10
AC004381,2	29.2111626754194	-2.44168086727967	0.430369128132495	-5.67345728973376	1.39944003696151E-08	5.58391622489977E-07
KCNIP2	54.9160275989285	2.42367182269001	0.249392391770436	9.71830698396359	2.5193538903262E-22	5.56477286679908E-20
NUDT4	316.411380337536	0.690747408082038	0.113509752839829	6.08535734419877	1.16231776058493E-09	5.55815560048782E-08
VWA7	8.80736500394134	1.87826695657448	0.396376885281632	4.73858851592706	2.15212017920262E-06	0.0000553820219208397
KMO	134.61861702578	-1.29531785151969	0.159593752217669	-8.11634436511658	4.80436164434563E-16	5.5366537856639E-14
SLC1A4	45.3430572265911	-1.36217050907273	0.26023100236952	-5.23446667256998	1.65461921927182E-07	5.52154766085778E-06
CCDC24	30.2458240589704	-1.32847287214127	0.169964062358464	-7.81619863462337	5.44424409304234E-15	5.51980901105506E-13
KLK1	30.5163287217278	-1.48465482954594	0.283585825234533	-5.23529280181085	1.64723520030397E-07	5.50681115431349E-06
HSPD1P11	5.49781214085152	-2.47615127908681	0.472908366024863	-5.23600650142996	1.6408817493987E-07	5.49547292027859E-06
CLIP4	100.164838269415	2.85772035516358	0.205408259176102	13.9123926497696	5.32672557059087E-44	5.49067034648572E-41
RASSF6	202.058179673358	3.42254259545997	0.303058123697434	11.2933537425215	1.41531192573595E-29	5.47077030627182E-27
JAZF1	193.34442004778	-0.610682151524305	0.10756173478463	-5.67750374003423	1.36674539614699E-08	5.46521424140328E-07
IFNGR1	172.405488526148	-0.79408519918253	0.116245203695862	-6.8311222651399	8.42528854614579E-12	5.42787512795795E-10
DAAM1	491.70504675844	1.24779655715401	0.103081288104449	12.1049763744673	9.93979933270714E-34	5.42420696526613E-31
TRPS1	164.451939499963	-1.0018518207015	0.146638839918947	-6.83210410867447	8.36780843969099E-12	5.4096277975619E-10
ITM2C	189.877466160683	-1.17134108105546	0.156166765676754	-7.50057847442385	6.35368051100832E-14	5.38293096809353E-12
SH3BP2	212.355848293115	0.755379256676597	0.15919066295985	4.74512287738328	2.08379800752844E-06	0.0000537730017130497
CAPN2	815.320455539522	0.706194029220013	0.0941393988250697	7.50157785192856	6.3054161821428E-14	5.36654549740722E-12
ATP6V0A1	139.444770476756	-0.973919622546065	0.129827643152412	-7.50163523651683	6.30265579738235E-14	5.36654549740722E-12
DTX1	64.6343883083829	-1.20595424369019	0.254088544645547	-4.74619682430979	2.07277023233596E-06	0.0000535629232461859
NDST1	72.2276290627927	-0.601420211234684	0.1266898229981	-4.74718645114616	2.06265793751811E-06	0.0000533759489159149
PCDHGA11	16.4632476082791	2.47663238339635	0.36234483255773	6.83501504882582	8.19964207686235E-12	5.32385034899546E-10
FUT7	8.11161276720833	4.56720920670698	0.66820897634829	6.83500127709511	8.20042982582333E-12	5.32385034899546E-10
AL161912,2	4.6319460386586	5.00205599091158	0.731840790865532	6.83489640553618	8.20643095727445E-12	5.32385034899546E-10
TREML2	40.8344745037992	-1.31682543408913	0.277343699552878	-4.7479911611912	2.05447012482859E-06	0.0000532383222012147
GPR52	38.4255803255122	0.847889928533409	0.161728710634939	5.24266795428365	1.58271211242094E-07	5.31024241118591E-06
TMEM156	401.668857956474	0.657105690453458	0.107839841033808	6.09334809986832	1.10573255761623E-09	5.30123045840091E-08
LINC01781	63.659541342761	1.54831639637514	0.239105453535198	6.47545412905952	9.45272020889477E-11	5.29866376905842E-09
ZNF318	500.878442930717	-0.921413873338632	0.102719516800589	-8.97019283226758	2.95995777286278E-19	5.28067851131693E-17
TMOD2	279.777514442318	0.616148517224852	0.09010796709816	6.83789166560205	8.03671330003972E-12	5.26901691056314E-10
SLC9A7	821.549832965992	-0.725152813470602	0.0892582937552538	-8.1242065354618	4.50298421924372E-16	5.2217730752405E-14
FAM129A	149.320070973101	4.16622695903682	0.319270345340995	13.0492136831158	6.42066523244639E-39	5.17952272707871E-36
IGHG4	29.4872886087653	4.89559748601788	0.932825952632615	5.24813602387622	1.53645838920726E-07	5.17376569026342E-06
PLEKHB1	33.6958407972182	1.11028038478471	0.195207278505772	5.68769972760972	1.28761967723484E-08	5.17110292021975E-07
GSN	150.059651932135	1.20848623968784	0.16819990051969	7.18482137001246	6.72951123609992E-13	5.15947733366107E-11
TMEM38B	106.4285457609	0.649429214779435	0.114144507785592	5.68953537387289	1.27385500149429E-08	5.12692097564535E-07
APP	262.55963849269	-1.03935701139862	0.144618658765119	-7.18688045009934	6.62884036697008E-13	5.1033819157163E-11
PLEKHA7	31.8785678009691	1.78175578350679	0.374542626440827	4.75715087609203	1.96344422507198E-06	0.000050950691121658
HNRNPLL	2.25755017145794	-4.35019793072779	0.914141974378149	-4.75877714037476	0.0000019476933429509	0.0000506127482984749
LINC01934	14.046527418517	3.05221256398982	0.40639027173741	7.51054534583449	5.88815546041543E-14	5.05781650058093E-12
CLMN	523.187854329719	-0.583102977502715	0.122492921870573	-4.76029935932808	1.93306021160561E-06	0.0000503029441320202
SLED1	13.8350571635457	1.56925533605557	0.329568440106846	4.76154614667234	1.92115355054019E-06	0.000050063318787532
AC079944,2	7.25178400982651	3.70747540991714	0.541496203535922	6.84672465976244	7.55599460963514E-12	4.9714157442259E-10
AK8	28.609661235562	4.79616984948215	0.43251842459736	11.0889376653654	1.41963616113413E-28	4.96979798748728E-26
PHGDH	18.5481726293293	2.08051482513914	0.303773325756008	6.84890557774061	7.4417092143695E-12	4.91364671755913E-10
MAST4	266.870899252445	-1.20460265272539	0.153807394854332	-7.8318903578482	4.80588561898779E-15	4.8993627348736E-13
KCNMA1	24.2126092419609	3.3893236535445	0.41668837994654	8.13395289299726	4.15514065779969E-16	4.84870941917079E-14
KCNN3	9.76007183319029	2.30162765435132	0.376815613698434	6.10810054222784	1.00823835387377E-09	4.8463353413922E-08
SIGLEC10	229.806457903703	-0.600074954758465	0.125820628370416	-4.76928912635726	1.84877156888466E-06	0.0000482774884175605
FAM45A	42.0786224595648	0.849618319907024	0.178148682110658	4.76915298974414	1.85002124958961E-06	0.0000482774884175605
PAG1	539.338895680057	1.85557966447077	0.112064927610977	16.5580766795499	1.39998141150867E-61	4.79825312813119E-58
CDK6	126.04771832634	2.27033420802099	0.137164688291294	16.5518854473647	1.55166103097915E-61	4.79825312813119E-58
ABCD2	26.6131911179598	1.27801418913059	0.24285059490249	5.26255325684397	1.42068492330392E-07	4.79261601217835E-06
CBLB	542.630708482444	-1.21999583231052	0.135825092836826	-8.98210932037548	2.65624722695842E-19	4.78485544164918E-17
AL161782,1	3.67829059033216	4.75043474157849	0.833080834000334	5.70224946691858	1.18236616167342E-08	4.77943829274262E-07
EPB41	2367.87848067277	0.589484862666484	0.0494575321000882	11.9190108692349	9.42204941052404E-33	4.72477580440171E-30
NHSL2	9.40841111621106	4.47064226336057	0.652097306463616	6.85579010838931	7.0919440416394E-12	4.6994260624492E-10
TP53INP1	1380.63318787114	1.71819633371852	0.238672805752265	7.19896147490703	6.06728890203821E-13	4.69051992868404E-11
STEAP3	14.8129541153465	2.73021508963905	0.379208313526782	7.19977646124635	6.0311353368317E-13	4.68207887194876E-11
FAS	66.4067085956735	1.47689172771686	0.188417596219941	7.83839597440187	4.56338040616159E-15	4.67784309701228E-13
ADAMTS6	116.126427979907	-0.76149821897463	0.124523589684111	-6.11529286062494	9.63797991470748E-10	4.64475530746708E-08
ARHGAP42	68.8467245298982	-0.923609536217917	0.175301804611539	-5.26868242038122	1.37406449558513E-07	4.64378736813961E-06
TGM2	19.1026675458804	2.2065913305631	0.281447767050768	7.84014509578637	4.50026120103737E-15	4.63876924022485E-13
CNTLN	9.54716324947643	2.58733433905965	0.453297866020591	5.70780171937126	1.14444629746679E-08	4.63625690026174E-07
FLT1	5.3173580021016	-2.80481981949981	0.491224212272539	-5.70985661827201	1.13071392004486E-08	4.59064903118432E-07
SNX3	481.440108575405	-0.512627209124584	0.0837835733922062	-6.11846915056824	9.44785674983556E-10	4.58888832817929E-08
ENG	9.31079021501959	-1.61726829572023	0.338254251054813	-4.78122090314293	1.74233773995144E-06	0.0000457246597270991
SCN3A	92.534706461428	2.34937936178068	0.38388655960479	6.1199833726905	9.35851223098287E-10	4.55742351531906E-08
IFT57	576.962869966246	-0.533725606981734	0.0871835950990081	-6.12185820481044	9.24903151912915E-10	4.51596133699795E-08
CCDC65	3.76149139343184	3.29791847094005	0.689201966322006	4.78512632304245	1.70879825133862E-06	0.0000449716918515414
MAPRE2	383.691915753169	-0.539687912526179	0.0786387016790266	-6.86287923125919	6.74862788809331E-12	4.48795848873417E-10
NDUFAF6	117.508577135012	0.515655625687118	0.107744925398598	4.78589245646114	1.70229195267621E-06	0.0000448640978550489
EYA2	20.9935661110401	6.8654352839548	0.643694937121145	10.665666122309	1.47339451104145E-26	4.48153471440379E-24
PODXL	25.6823496736537	1.5241052398169	0.288893522995504	5.27566427939825	1.32276053143885E-07	4.47855819348841E-06
PCDHGB3	24.0670296538192	2.1987851878045	0.292095350802193	7.52762815897577	5.16702849572908E-14	4.4590254283608E-12
TNR	124.684782254437	1.67485202557111	0.222464661133935	7.52862057746227	5.12791515581902E-14	4.4459503645358E-12
CD80	99.9060735132615	1.02944430272947	0.214987943682211	4.78838154874007	1.68131755323863E-06	0.000044374346917197
CCSAP	107.039232441176	-0.625675718654422	0.109437124105128	-5.71721638128373	1.08283195720578E-08	4.40589125745527E-07
TRAK2	243.436869412326	0.573845353365824	0.119719482440695	4.79324953355095	1.64101301151316E-06	0.0000434341732034453
LINC00426	121.689105811179	0.990111451220936	0.206559377592992	4.79335028386787	0.0000016401887378802	0.0000434341732034453
PITPNM2	278.320878820311	-1.5120730178888	0.108520863419195	-13.933477584379	3.96566423810968E-44	4.32817260434629E-41
ZYG11A	30.9083236327723	3.97905220309779	0.389432391799425	10.2175686637469	1.65438292133964E-24	4.32329869331489E-22
PLCXD2	26.8021307047231	1.30604898944421	0.247047321759697	5.28663488493353	1.24586958324725E-07	4.23367477061712E-06
AC027290,2	760.529908220436	-0.813416048672113	0.124947455630622	-6.51006492742669	7.51183296537836E-11	4.22347117695849E-09
PPM1L	60.6906779431676	1.25194139190703	0.218645588064383	5.72589368479905	1.02890644003129E-08	4.19567694249245E-07
AL161912,4	6.15054419277797	4.75606376944357	0.830597233463399	5.72607706579022	1.02779545636869E-08	4.19567694249245E-07
MAPK12	17.5573942657231	4.60585229744258	0.564961579507558	8.15250534639402	3.56461186027129E-16	4.18593724401731E-14
C1orf54	12.7165431417858	1.33876890758005	0.278813431044729	4.8016657682652	1.57351171744559E-06	0.0000417667187489062
RHBDF2	1633.54524538616	0.540083900671099	0.0662307328574981	8.15458137588697	3.50391424592402E-16	4.14086782922766E-14
ALOX5AP	35.8884793471521	-1.23886551737259	0.234139461467899	-5.29114361844744	1.21553863204511E-07	4.13818417962661E-06
LRRK2	808.854406270062	-0.601638078572811	0.0833617040445647	-7.21719985775696	5.30689554623482E-13	4.13714873801852E-11
FAM13A	9.97810793144774	2.1609330149776	0.352125047704997	6.13683414190969	8.41821934327508E-10	4.13205401309856E-08
TGFBR2	908.454814719654	-0.568072748057712	0.072312103941995	-7.85584593850831	3.97082911940476E-15	4.1159085743819E-13
ZNF880	79.1761768549709	-0.678927189102918	0.128276613439053	-5.29268095641995	1.20536100931752E-07	4.11107870714656E-06
EHD1	576.155752068151	0.883651606262925	0.0906272765402553	9.75039347972042	1.83754645577358E-22	4.10769119764133E-20
NEIL1	152.654319317597	1.8459548352402	0.180534539919833	10.224939981346	1.533229021119E-24	4.06393303683457E-22
AC132872,3	49.4816728460844	1.36840597504441	0.258421415598448	5.29524989976344	1.18853759850848E-07	4.06116512020743E-06
MMP17	5.37424810273116	-2.54865483742932	0.530061619430838	-4.80822369324907	1.52277316165216E-06	0.0000405359156976961
SLC25A42	199.015071246792	1.51893053435425	0.114614929699693	13.2524666580005	4.36613165771755E-40	4.05046033886457E-37
GSTP1	64.0036215490932	-1.15184860250099	0.176724138815369	-6.51777742543917	7.13567659417623E-11	4.03644340025445E-09
AC084125,2	82.3964970655226	0.89350429435225	0.185700613754924	4.81153118605974	1.49778357396019E-06	0.0000399279833782434
AC019117,1	14.0746345627064	4.45115310742032	0.724540872635315	6.14341202205819	8.07674158764886E-10	3.97495658931663E-08
SULT1A1	26.6004598802542	1.63123425325164	0.307776617843387	5.30005906453134	1.15765223811383E-07	3.96292982028858E-06
ESR2	60.1476448857249	-1.57362573368242	0.326900429729992	-4.81377688913465	1.48104153155263E-06	0.0000395384814049315
PRICKLE2	46.4848768187124	3.72657432767044	0.348961210886123	10.6790503110861	1.27570004987892E-26	3.94488978757559E-24
ZDHHC21	752.31137286663	-0.604156771672881	0.113960639704492	-5.30145121367784	1.14885750822478E-07	0.0000039400928295014
SCARB1	78.7550271744464	1.09493337254321	0.190832187076713	5.73767659070559	9.59841788318304E-09	3.94002312841987E-07
CRHBP	17.3321434533118	3.39045610100788	0.449355351487768	7.54515572092874	4.51747386100603E-14	3.93508028249323E-12
MID1IP1	46.5060418318096	-1.45122285588527	0.273692848458257	-5.30237769843157	1.14304042408606E-07	3.92740222749865E-06
PCDHGB9P	9.36881410660766	1.73599645626269	0.360385466087847	4.81705456967438	1.45692853831507E-06	0.0000389507955329941
ITGB2-AS1	109.622430731155	1.68035789555324	0.232540620911849	7.22608329230456	4.97122915555596E-13	3.89182218363651E-11
ACSM3	117.803281361039	-2.2185953966183	0.386474476554333	-5.74060004272079	9.43416673244473E-09	3.88118690806607E-07
KIAA0319	50.5006144986751	2.08387999687253	0.246514409203618	8.45338008274912	2.82988566978193E-17	3.83253275307547E-15
VSIR	133.263545775462	0.597936683362787	0.112662398181856	5.30733139904956	1.11241819902395E-07	3.82927778565683E-06
TSHZ2	46.9447550849753	3.77259687161194	0.431932398277553	8.73422990879172	2.45321691040668E-18	3.82495685341896E-16
SCML4	180.08946281788	0.875766074201921	0.134177749586434	6.52690984087322	6.71404328217574E-11	3.80955226475501E-09
PVT1	154.682911393059	0.549837573414357	0.114027875943804	4.82195751576864	1.42156227015274E-06	0.0000380601246182019
C16orf74	61.9389135136945	-1.26968457776091	0.220998395058662	-5.74522080770716	9.18011113448168E-09	3.78506182198163E-07
MIS18BP1	886.406394170938	0.555837364546192	0.0657317878914564	8.4561424902066	2.76367868288944E-17	3.7703892854655E-15
FAM111B	108.117479652444	-2.14709846737581	0.404309428832487	-5.31053276094977	1.09305232773279E-07	3.76960834363461E-06
PIP5K1B	200.383233778335	-0.836933334755287	0.145631304525479	-5.74693289662088	9.08767730688119E-09	3.75529542877224E-07
C13orf46	82.3852078823254	0.882116488928978	0.182813817163215	4.82521782334117	1.39850337497922E-06	0.0000374968665019717
NANS	46.0791382319117	-0.81066773933861	0.141036795048367	-5.74791662743471	9.03497669343584E-09	3.74185173147341E-07
IGF2BP3	31.2294782745795	2.98028341461434	0.378744019199879	7.86885934439408	3.57889269090079E-15	3.73049297679625E-13
GCLC	120.197795869724	0.761373856688747	0.132437293566626	5.74893850655228	8.98054702740951E-09	3.72763019119812E-07
RET	3.01186839248871	4.53032888072734	0.78799831060249	5.74916065145309	8.96875688709532E-09	3.72763019119812E-07
MIR4477B	22.7188950866032	2.66259694906022	0.325975015707215	8.16810129844955	3.13280818833722E-16	3.72603353374415E-14
AC105150,1	11.0052070620952	4.53939293093234	0.658778355411024	6.89062245844451	5.55487842434112E-12	3.72076585867239E-10
TOX	108.779558063375	4.23673908309315	0.349029845728801	12.1386154649512	6.5932216443013E-34	3.70698892085958E-31
STK38L	163.276609170647	0.75630321226089	0.142297947261883	5.31492707248263	1.0670005114141E-07	3.68661591969782E-06
TEX9	243.200068197885	3.01415943971257	0.173036924697545	17.4191690298535	5.90281820717174E-68	3.65069630052881E-64
TERF2	305.493598122247	0.726635134813118	0.0784061555180743	9.26757765397148	1.90421246459337E-20	3.64234619258406E-18
DPYD	86.767800482568	-1.28817936250525	0.209183949890582	-6.15811759544201	7.36146870363716E-10	3.64225840872757E-08
KLHL14	183.214645358449	-0.928626357590979	0.113640080537463	-8.17164466268436	3.04213434804637E-16	3.64153294797757E-14
SLCO5A1	21.9229854721751	2.0014936217938	0.324978217882796	6.1588546913493	7.32729189305964E-10	3.63504207978151E-08
STARD8	5.68651141746839	2.69547388229944	0.557744322598456	4.83281276578771	1.34617383397915E-06	0.0000361984192980423
TFRC	671.881693877812	0.851218165060738	0.14790332640924	5.75523340634994	8.65221650699778E-09	3.60748820383903E-07
GPR183	472.055043664139	-0.56959025482159	0.11782825351051	-4.83407194668114	0.0000013376820457816	0.0000360222825506993
RUNX2	38.7480000229404	3.07895762311526	0.446489638847262	6.89592177561937	5.35166395294015E-12	3.59763670227723E-10
SIPA1L3	1857.48417915829	-0.647478246765017	0.0822287149125554	-7.87411365304159	3.43166890970659E-15	3.59724208760995E-13
ARHGAP24	1268.94870241639	-0.655605335601592	0.0950569462631602	-6.89697451237895	5.31217082727738E-12	3.58407336470198E-10
LCK	23.7770497864479	1.49631214729591	0.259915728141849	5.75691266547476	8.56662016390356E-09	3.57984393065465E-07
TRAC	24.8535761712396	2.37950247287352	0.386105307468041	6.16283285116582	7.1454922326191E-10	3.55435557329799E-08
AC123023,1	14.3108652967506	3.6197534138179	0.40148121482953	9.01599696353131	1.95087822398522E-19	3.54868574194332E-17
DENND1B	187.253359953105	0.566817681603928	0.0984084849541166	5.75984562579344	8.41908993756512E-09	3.5261353205775E-07
TBXAS1	143.211980197257	1.56034748801584	0.293078864130154	5.32398503947695	1.01518259592353E-07	3.51412273969501E-06
HNRNPA1P70	73.6369025811368	2.87430294983664	0.416503220488701	6.90103415398348	5.1625317772856E-12	3.49582535021011E-10
SMAGP	86.9057162101083	1.49850875738426	0.129872561920218	11.5383013565622	8.45789347999078E-31	3.48728345839442E-28
FLI1	888.891277757105	0.718361434596494	0.104073292052306	6.90245710912513	5.11106568898724E-12	3.47439845353824E-10
TNFSF9	60.4087399952902	-1.40264507299765	0.20321042889394	-6.90242661576057	5.11216329533222E-12	3.47439845353824E-10
C16orf54	288.583973343528	0.926799851485149	0.17396655923208	5.32745980363246	9.95958105360848E-08	3.45401994147012E-06
ARID5B	1810.47071410481	1.11701770562022	0.0967858148944466	11.5411303488887	8.18425982082255E-31	3.45115356171685E-28
UVRAG	791.533749108117	0.581037492720918	0.0626491362409623	9.27446933164603	1.78505392575376E-20	3.44998859775367E-18
MIAT	556.143647361104	3.0848510713134	0.223910085927502	13.7771867601901	3.49633505272316E-43	3.41426318780134E-40
SYNPO	395.897333792703	0.911080869120936	0.0932477259448214	9.77054249730508	1.50643249152417E-22	3.40857907899262E-20
RAP1GAP2	269.795350176969	0.809011652144765	0.131109431719321	6.17050689287325	6.80714076330051E-10	3.39515294952359E-08
CD247	23.5889171363121	3.18192360465811	0.342958716857146	9.27786187742091	1.72913472886054E-20	3.37709113255562E-18
SORL1	293.332469106597	1.72218347701668	0.298565212216847	5.76819872693628	8.01232917520307E-09	3.3709921885877E-07
FAM129C	2174.19807430683	-0.536952680918544	0.0777313512383506	-6.90780067970343	4.92224896060779E-12	3.37001502638808E-10
C1orf162	74.2425433485606	-1.62343812273027	0.205939024087242	-7.88310098062101	3.19354778193331E-15	3.36665258784037E-13
MYO1G	1293.21086997238	0.704880013686317	0.0688036927692604	10.2447991570772	1.24883979556011E-24	3.35811211113366E-22
HTR3A	24.9407186626727	3.32064072915435	0.379500184250431	8.75003719883064	2.13282430071869E-18	3.353595091147E-16
RABGAP1L	1139.75343567263	0.575194630367098	0.0760147119146135	7.56688561831567	3.82278213790041E-14	3.34565565031152E-12
DLEU2	79.2374254580701	-1.26680783824328	0.160656341656568	-7.88520281976365	3.14025060036844E-15	3.32938340795635E-13
TIAM2	101.727256137826	1.9481211017278	0.204401183768167	9.53086995786372	1.55970632954648E-21	3.32629784349486E-19
TRIO	2951.49874290499	0.630308063638507	0.091199547865864	6.91130689118724	4.80208909686946E-12	3.299924485308E-10
ACVR2B	19.6203229128397	2.47404517160474	0.282583969639702	8.75507968395794	2.03959334327962E-18	3.23441152916326E-16
RUNX1	284.44793601006	-0.584935644023742	0.0806589553120694	-7.25196156782129	4.10778459081362E-13	3.22948454652356E-11
SERPINB6	216.902975102031	1.27968105834326	0.168971487746644	7.57335498082381	3.63706680437207E-14	3.19820556816679E-12
ANXA5	174.575536165289	0.569153958778047	0.117122204510824	4.85948809754044	1.17689657040918E-06	0.0000318311063664315
PCDHGB1	5.24417649422847	2.81005272059936	0.57825577880714	4.85953244841946	1.17663297070269E-06	0.0000318311063664315
ADCY1	5.96675165178612	5.56631355101882	0.767288278469704	7.25452702355938	4.03067800151434E-13	3.18234892085519E-11
MMD	69.7724749608002	-0.839113825182381	0.156926786684475	-5.34716757356119	8.93412939823847E-08	3.11983252345471E-06
PARP15	1671.73687177352	-0.675038061153345	0.0630736726862522	-10.7023744203258	9.92030559395104E-27	3.11968389813843E-24
NCKIPSD	58.3853179229228	0.695671609030326	0.142964050446364	4.86605973220744	1.13845123043424E-06	0.0000309265360607274
AC132872,4	25.7258615950835	1.59383684724857	0.327440395261688	4.86756328880799	1.12982655292999E-06	0.0000307652710008412
WFDC21P	9.84144159788435	-2.41623801295713	0.496414182070731	-4.86738312527271	1.13085667902197E-06	0.0000307652710008412
AC024568,1	52.3142358663287	-0.935898907063263	0.174894236487115	-5.35122783838684	8.73594487939714E-08	3.05824002438367E-06
ZDHHC23	263.909029043443	1.03160148495759	0.102982809726242	10.017220230249	1.28053864921582E-23	3.0460402689167E-21
TP63	15.0144005979231	4.77096819120535	0.582219925459726	8.19444334104187	2.51755522796342E-16	3.03316361685931E-14
ENO3	62.3221682403192	0.680255239133373	0.139646259275449	4.87127433747855	1.10880754966438E-06	0.0000302986970198422
AC008691,1	111.235446305677	1.48180445977175	0.195416885143428	7.58278619927941	3.38211935763192E-14	2.98818297911917E-12
MAP7	18.1130280466393	2.29055755808392	0.30205849391017	7.58315890552348	3.37241379496424E-14	2.98818297911917E-12
VPS37B	320.996409869562	-0.758859771225534	0.10004986772443	-7.58481533744434	3.32960935114334E-14	2.97007557216892E-12
AUTS2	374.13393323151	-1.09300471916481	0.157773754933544	-6.92767133307563	4.27824254380514E-12	2.95087405790932E-10
CHAC1	3.92399322227362	3.62414164415216	0.742762095439436	4.87927650913316	1.06475700627848E-06	0.0000291379078089836
2011-09-01	88.5985775754495	0.775607035172039	0.133852246946807	5.79450142125939	6.85244436015856E-09	2.90262924471475E-07
PECAM1	314.910008021764	-0.990262314038346	0.170907988759163	-5.79412537253472	6.86781415559867E-09	2.90262924471475E-07
ABCB4	184.151353263758	-1.00793236248674	0.145416281380942	-6.93135839339956	4.16818561612722E-12	2.88569089259792E-10
LINC01857	63.3485736752155	-2.12596169792427	0.366784971718898	-5.79620721089302	6.78314464871591E-09	2.8799648927294E-07
KIF13B	296.770599019981	-0.553617610191843	0.0700401093499038	-7.90429391573478	2.6945656418675E-15	2.87327419075917E-13
ELOA	499.996511960122	0.642505734885616	0.131576122014106	4.88314843947701	1.04405213430125E-06	0.0000286135056127407
SLFN13	122.312431784399	1.46093753323217	0.131143678149494	11.1399768089988	8.0140214330141E-29	2.85946449361814E-26
BACE2	174.57422399574	-0.649462167892853	0.132979228902615	-4.88393693701198	1.03988345527868E-06	0.0000285713261305755
AC087752,3	10.6943131209321	1.9239658272376	0.393880291880845	4.88464608891788	1.03614795269241E-06	0.0000285656599023104
MAGEF1	61.6042008817592	-0.702927493278327	0.143867671705127	-4.88593083454534	1.02941334307979E-06	0.0000284222249516404
TCF7L1-IT1	3.07278559951886	4.22871225950798	0.865419220511426	4.88631654957812	1.02739966983175E-06	0.0000284089023458395
S100A10	143.744594298289	1.60890574838057	0.153413930181545	10.4873510930634	9.87583127000819E-26	2.81901805205741E-23
TTC39C	269.895380926432	0.951963412581584	0.120388561089319	7.90742412707553	2.62769184319672E-15	2.818161529403E-13
ACSF2	255.424569563376	0.958179810534506	0.13812860273678	6.93686746662041	4.00889590166401E-12	2.78580728687169E-10
ADGRB2	13.6121189808221	3.02855018266752	0.382891217089038	7.909688307014	2.58034121413966E-15	2.78346807483414E-13
AC026362,2	33.4858206489027	-1.65584673926464	0.201764327857333	-8.20683594988844	2.27093515858474E-16	2.77203492976192E-14
TMEM71	22.4923180704739	-2.12604274410501	0.259053462685513	-8.20696516489338	2.26849348366849E-16	2.77203492976192E-14
AC092068,3	167.550034084097	0.673782444151875	0.137736766388182	4.89181256261644	9.99115710357154E-07	0.0000277094064125062
CLNK	41.6440003955006	2.93481890014083	0.422938160076249	6.93912060243447	3.94548206616386E-12	2.75204790434603E-10
AC007368,1	12.1752557941974	-3.13824860790708	0.369458017576397	-8.49419543929142	1.99308690251222E-17	2.73923958438606E-15
LMNA	57.6561620641987	2.40895275347215	0.448406550318704	5.37225147973416	7.77595585875188E-08	2.73248267051671E-06
RHOBTB3	37.0963978477845	-2.50581863020231	0.380963627290352	-6.577579723359	4.78167491969589E-11	2.72144774417293E-09
MOB1B	99.0556607830498	-0.622902610225028	0.127213749589334	-4.89650381531757	9.75567549770216E-07	0.0000270968268240069
TANC1	3.8303555716894	4.37295871827748	0.892713621904227	4.89850116653269	9.6570465599263E-07	0.0000269034297106415
ATG101	34.754121659739	-0.796258383761152	0.16252353005224	-4.89934216605565	9.61580592546577E-07	0.0000268288215249762
C2orf88	13.0431113142288	3.64765015399726	0.554302382518878	6.58061424419915	4.68508678861902E-11	2.67468000849345E-09
FURIN	241.225700662686	0.678951539957378	0.0893470089060276	7.59904050813249	2.98334392025317E-14	2.67405618823079E-12
ADA	12.4816576287252	1.66088342043822	0.338915801351829	4.90057829647798	9.5554966145055E-07	0.0000267007054496288
ULK3	111.819309768971	0.564151551139142	0.115071622916092	4.90261227609964	9.45705295785016E-07	0.0000265054623232556
AL450992,1	3.5913645767166	3.67653102090782	0.749891373483193	4.90275145296123	9.4503526745078E-07	0.0000265054623232556
ATP8B2	251.913831203949	0.696705728944739	0.0879904667021727	7.91796833289823	2.41422828705995E-15	2.61950828293043E-13
LMO2	23.8986121630828	2.28220291309858	0.313409909054411	7.28184670352068	3.29281130183421E-13	2.61088978180479E-11
SCPEP1	142.800157191406	1.54031979366651	0.153507069931531	10.0341944794695	1.07835960921813E-23	2.5984265181082E-21
TGIF1	118.512978846359	-0.830254780082712	0.133592633375084	-6.2148245685945	5.13820227279152E-10	2.5766001343074E-08
ZYX	124.662552149192	0.692157416273813	0.140993957927312	4.90912820981058	9.14821578083107E-07	0.0000257175750905363
TVP23CP1	17.2974337256011	-1.41088422253485	0.287399511690239	-4.9091392474442	9.14770096048969E-07	0.0000257175750905363
PCDHGA9	11.9318519504063	2.53342429889645	0.384578699381817	6.58753150647384	4.47199109005952E-11	2.56090502114087E-09
COLCA1	82.4784151967712	1.24054810818016	0.252611318077686	4.91089677857843	9.06608058846134E-07	0.0000255641427413848
PCDHGB7	19.189146926964	1.88209207662936	0.302729297743423	6.21707938629883	5.06493550110694E-10	2.54674290752136E-08
SLC38A11	86.5904531533209	-2.41303875765705	0.414626539248916	-5.81978848249367	5.8922144446967E-09	2.51898955776273E-07
TXK	15.5057420426228	1.63083400055566	0.302662549779531	5.38829135531838	7.11306752875903E-08	2.50428567226936E-06
TBC1D4	26.9922684159206	4.22879959340154	0.394312340234704	10.7244921396182	7.81150019056787E-27	2.49887197475511E-24
CADPS	6.57041173348928	5.70998933857213	0.866219327791484	6.59185168856753	4.34374416094744E-11	2.49516498954238E-09
KIF21A	27.3911095000362	3.35712280461378	0.360546633162931	9.31120275666726	1.26392847250324E-20	2.49477966796012E-18
MAP2K6	102.353716126575	0.594590293195252	0.110327184287487	5.38933624595992	7.07183836729207E-08	2.49450359442466E-06
SLC16A3	142.423507580486	0.88033934852649	0.163330484715376	5.38992674919561	7.04864083757762E-08	2.49105680191267E-06
SGPP2	27.4057619551044	1.24225448680403	0.230467837433091	5.39014250595673	7.04018337505222E-08	2.49105680191267E-06
ANXA2	367.833201550643	0.544148381747622	0.10093819327446	5.39090669344589	7.01030693448915E-08	2.48698345817422E-06
MOB3B	185.379726675168	-0.768798478755196	0.101026797174213	-7.60984709264277	2.74420388072347E-14	2.48370530746065E-12
PMEPA1	91.6562193607041	-1.26342091756869	0.166005706587574	-7.61070774938808	2.72599005483872E-14	2.47931468026851E-12
FBLN2	51.6822055057161	-2.45064567229223	0.352357402033226	-6.95499983298532	3.52562454572472E-12	2.47622489801036E-10
ZNF101	297.344074570773	-0.648716348815479	0.13188026132415	-4.91897985568129	8.6996421130942E-07	0.0000246432304986793
AL391422,4	7.26418333491605	1.89456375810193	0.385149177608547	4.91903882507444	8.69702193804994E-07	0.0000246432304986793
IRS1	54.1440398636314	-1.01269799071009	0.205780663450026	-4.92124951747967	8.59934109474811E-07	0.0000244337174076503
E2F5	125.201192719777	-0.881111093626326	0.141462976811268	-6.22856321482515	4.70732149246454E-10	2.37335986334748E-08
RIC8B	65.2522352995477	0.871393765226625	0.161356636749428	5.40042097295211	6.64846947666123E-08	2.36313606647457E-06
TCF7L1	27.6439030467876	5.54455111575225	0.595020210456319	9.31825678912679	1.1826734708341E-20	2.35949715890923E-18
PLD4	219.957452778678	-1.20679043364419	0.19370083598683	-6.23017669230005	4.65909394215768E-10	2.35544493195623E-08
MCTP2	584.462811789658	-0.865133676963126	0.101628505377643	-8.51270688030252	1.69919226904016E-17	2.35274726565456E-15
PCDHGA12	18.3554213330983	2.36515794907914	0.339665128633024	6.963205079655	3.32617065237622E-12	2.34653118951287E-10
SLC12A9	196.123508674507	0.510456122434769	0.0944922665174008	5.40209417392659	6.58673518646084E-08	2.34568684548166E-06
C9orf139	23.5527636263465	3.05069076417626	0.418073805393924	7.29701484478748	2.94222344161683E-13	2.34291904445316E-11
ARRDC5	33.3386138793852	-1.01062414166069	0.204977460132048	-4.93041596383152	8.20547092761068E-07	0.0000233503539249829
ITGB1	1759.80905035609	1.53031120449798	0.219725164929135	6.96466062497452	3.29196351933688E-12	2.33126302052582E-10
NCK2	276.659487186786	-0.515780405408868	0.0954508016282721	-5.40362570675463	6.53071492364413E-08	2.33020932102487E-06
ZMAT3	111.989168009084	-0.613654975345265	0.124442604915669	-4.93122894495112	8.1713895027922E-07	0.0000232890876858382
GNAO1	8.54258161007108	-2.73921505602475	0.555439562428777	-4.93161676141137	8.15517970803555E-07	0.0000232786468158295
LARGE2	146.299336795896	0.817872423136049	0.140191367235383	5.83397137259409	5.41234113726553E-09	2.31918192750172E-07
PTAFR	17.1607800061702	2.21754070153114	0.380080838469918	5.83439225838966	5.39869792335613E-09	2.31869077013772E-07
FBXL16	19.3144983048891	2.09677684984385	0.264277575128551	7.9339945843832	2.12207354748612E-15	2.3160560352975E-13
DENND2D	178.426321280191	0.612017742923017	0.124056721776717	4.93337026932368	8.08227308757689E-07	0.0000231060854956705
PTGER4	65.3900832509305	-1.19688546907263	0.242588734616699	-4.93380482388749	8.06430265669819E-07	0.0000230902888105522
PRKCI	45.6647262491421	0.769740732180834	0.155975846982786	4.93499953403544	8.01509511703387E-07	0.0000229848647297444
TNIK	69.3765202767103	4.42308896574136	0.382014740413371	11.5783201479483	5.30759158325967E-31	2.29016405199535E-28
JADE3	221.489745360573	-0.876055243360569	0.16201310101697	-5.40731112398625	6.3977952869762E-08	2.28718099719762E-06
RFTN1	166.30515179705	1.6204757009406	0.157574109054126	10.2838956898939	8.32913643262408E-25	2.27262937310158E-22
AC004847,1	113.235060783654	0.82801940046536	0.125322878951502	6.60708888427141	3.91950736674192E-11	2.25846396529595E-09
KSR1	239.710193982638	0.737494159083343	0.126281288089704	5.840090564799	5.21724530001086E-09	2.24595752427846E-07
TRABD2A	23.5035510681236	1.33871646863919	0.270912980838829	4.94149990337901	7.75238549396178E-07	0.0000222659071911713
LGALS3	5.27423081689061	4.26545096568352	0.730111127164089	5.84219416330697	5.15177098125672E-09	2.22292927409854E-07
CD5	7.22906234125589	-2.54029644333947	0.513989018950489	-4.94231656646379	7.71997287575159E-07	0.0000222071901917356
PCDHGB2	23.6147804264583	2.13092616655715	0.258754415101097	8.23532292472994	1.79073937731888E-16	2.2150252271183E-14
AC025569,1	226.410158163988	1.34681521137336	0.272434759306789	4.94362472248527	7.66832520480849E-07	0.0000220928735791952
MAP3K20-AS1	1.83752607393025	3.6589138464256	0.740095568294306	4.94383969202556	7.65986983820366E-07	0.0000220928735791952
GLDC	2.17625572069693	4.48360600331487	0.906905111625376	4.9438534923232	7.6593273399345E-07	0.0000220928735791952
PTPN18	630.284041369542	-0.819415718091246	0.117506509466527	-6.97336446986086	3.09449546291194E-12	2.19981872869227E-10
ZNF891	219.626669827073	-0.516825893932907	0.104481732627852	-4.94656703075323	7.55337252744462E-07	0.000021863537265867
CLEC17A	231.726609606834	-0.978470537460882	0.167389406715717	-5.84547467285461	5.05125791250914E-09	2.18463961092528E-07
AL592429,2	107.377842992216	-0.76613739777003	0.141436584953943	-5.41682619118322	6.06662619527022E-08	0.0000021771795440434
KLHL42	98.3539294153888	0.705353595679064	0.120625282193168	5.84747726889887	4.99084011327463E-09	2.16355251078732E-07
AC002366,1	5.31651777766051	2.95817355541193	0.545784879349747	5.42003574546867	5.95871198522795E-08	2.14259577856433E-06
ARL4C	161.79957882383	-1.30086007094699	0.208245212809419	-6.24677059029204	4.19025798679093E-10	2.13002867635394E-08
S100Z	19.8602458807582	3.2142110395955	0.404494173297416	7.94624805938097	1.92245277233286E-15	2.11060288389727E-13
PXDC1	104.225940361498	1.46582170284546	0.221456045066786	6.61901869693104	3.61591121379359E-11	2.09001921061453E-09
RAB37	152.16208620967	0.863137123606043	0.130383375778643	6.61999367980335	3.59214226866071E-11	2.08276898914784E-09
LINC01507	6.07611832615351	4.98086821510477	0.752256031337043	6.6212406516062	3.56196527989893E-11	2.07174620072867E-09
ADARB1	158.220472036658	1.30899269742896	0.178959810963427	7.31445060420003	2.58436550368188E-13	2.06682403255662E-11
FGF9	9.67817265191651	4.24371718937402	0.724696211488508	5.85585673293024	4.74557190341788E-09	2.06204545892308E-07
STEAP1B	75.8357739037608	-2.94846921655066	0.315875930110373	-9.33426366333266	1.01695645826536E-20	2.05093588333212E-18
IDUA	111.941029863966	0.670222473404746	0.107179896872588	6.25324797803718	4.02003055207309E-10	2.04911117755945E-08
JAM3	295.640518760707	-0.625281713111115	0.115180040092469	-5.42873324761065	5.67554372754521E-08	2.04824112852467E-06
FAM81A	7.71417228240219	-2.13237815840116	0.392816900609092	-5.42842773591144	5.68526560951926E-08	2.04824112852467E-06
ZNF469	55.0073250109996	-1.24696703780273	0.212847137715753	-5.85850977929523	4.6703911728297E-09	2.03414173287987E-07
CCDC88A	230.288663096742	-1.30681467841872	0.263343458688745	-4.96239657869492	6.96286436015932E-07	0.0000202173685975581
ALKAL2	7.28683859783432	5.49840405866155	0.719901696262183	7.63771510361752	2.21110443458669E-14	2.02092766893209E-12
GNG7	653.425960209808	0.561790305981148	0.076765931525709	7.3182243062211	2.51273610156295E-13	2.01823833889173E-11
HK2	81.0619714960366	-0.908852923147642	0.167302494988477	-5.432393122471	5.56032572654609E-08	0.0000020110386653087
GEN1	562.041116399977	-1.05377859210807	0.143970457581108	-7.31940850791844	2.49066321502302E-13	2.00920718658857E-11
PCDHGA6	31.5861152566101	1.94684014773945	0.228183884596177	8.53189151015123	1.4397404337642E-17	2.00849203068128E-15
MARC2	39.2528985783149	3.92413396387844	0.35120993541144	11.1731860867812	5.51659064712702E-29	2.00695731111362E-26
FOXP4	161.927037327483	0.743894117663977	0.118872977746479	6.25789083243529	3.90218806429241E-10	1.9945233428342E-08
SHISA8	120.181986789032	2.95419546968904	0.280776762295828	10.5215098483701	6.87627310979045E-26	1.99347455123519E-23
CAMK2D	329.268307594134	-1.4914959196599	0.148234444683564	-10.0617364799646	8.15471073912058E-24	1.99082240860057E-21
C3orf67	4.97598816845579	3.2740265040336	0.602388638165723	5.43507346686191	5.47738597479026E-08	1.98491053469255E-06
MGAT4A	115.007910577503	1.81564030800359	0.146581896395827	12.3865248891355	3.09152175748726E-35	1.97793429960064E-32
RNA5SP283	11.4868640143156	1.65904087911418	0.305147661317494	5.43684612214023	5.42319348872811E-08	1.96911804285443E-06
SYTL2	7.40689187484562	2.24511523303051	0.451787730417824	4.96940284534547	6.71594107552617E-07	0.0000195309671967575
MFSD10	138.214008480359	0.744766649913893	0.126917794481087	5.86810267984035	4.40810247654919E-09	1.92442196117397E-07
DNAJC5B	17.1503853616381	1.91871575176433	0.326912615716664	5.86920069621077	4.37901100379259E-09	1.9162304284049E-07
CDC14A	265.775529315913	1.09227933005921	0.132337480879133	8.25374128933898	1.53511476906757E-16	1.9115784849181E-14
PCNX2	301.425723426038	0.944133445926166	0.123479193962187	7.64609336707596	2.07177260931631E-14	1.90295391055717E-12
SLC16A4	14.337670882847	-1.86516922482935	0.281141525662918	-6.63427154857815	3.26108990772558E-11	1.90271264616165E-09
HHAT	117.632675352351	0.539802776693184	0.0991613510448526	5.44368114195036	5.21906079725445E-08	1.89871478494626E-06
AC083809,1	18.1765343395776	1.67287701726505	0.336236866003533	4.9752932721169	6.51489292386206E-07	0.0000189760319166933
ZBTB38	433.663474945588	1.43923054896389	0.118007604228578	12.1960831115267	3.26138453943909E-34	1.89099152327353E-31
TPCN1	326.569233112095	-0.605518023181202	0.0826290735669893	-7.32814730992106	2.33356141227458E-13	1.8906942551678E-11
LARGE1	222.175164259985	1.53214930397064	0.200336697452952	7.6478714257055	2.04333365754409E-14	1.88616978517777E-12
LINC01410	38.535140448068	1.60425142603299	0.229299664555234	6.99630951987963	2.62792636927225E-12	1.87532868674913E-10
RNF207	7.33510834872566	3.97082876108677	0.633463582769712	6.26844047407586	3.6468197858724E-10	1.87432394202428E-08
IGHA2	240.926938741048	4.91130194363211	0.416305386368401	11.7973538283407	4.02778797445378E-32	1.86828945195039E-29
SETD7	195.234124790854	-0.536401430609357	0.107729590313848	-4.97914666756519	6.38652322330366E-07	0.0000186313760825749
LAMC1	229.434500177367	-0.810810665048904	0.162760609205044	-4.98161483303034	6.30558474981356E-07	0.0000184242235351245
IGHA1	1071.16495684845	3.4084309398055	0.375007534652393	9.08896655360509	9.99848704009931E-20	1.8367517677426E-17
SLC38A1	1217.44651008937	-0.541943516435789	0.0579688922681073	-9.34886790538085	8.85908494935289E-21	1.80627980384938E-18
TRERF1	150.104281334032	3.13120239374169	0.256589180573493	12.2031739091385	2.98940103237081E-34	1.78920473401961E-31
DTX4	141.240877648376	-0.9600863277469	0.163243539267227	-5.88131286577446	4.07024956421495E-09	1.78839590135706E-07
GNG11	5.99810794551116	-2.89932047219666	0.492995454996915	-5.88102880626923	4.07724192235655E-09	1.78839590135706E-07
ENC1	48.8588416540496	-2.18016878257794	0.347366111963535	-6.27628518583528	3.46757904932845E-10	1.78715171336778E-08
UXS1	130.81661647583	-0.712097243990211	0.13052694561229	-5.45555739966049	4.88194576975742E-08	1.78306342149762E-06
AL445645,1	4.54913967630611	2.95927022638522	0.593153871851872	4.98904309120693	6.06791119597765E-07	0.0000177577325441908
RGS7	22.1429205600858	-2.89938802243042	0.492822289430556	-5.88323232250837	4.02330551729124E-09	1.77312139115966E-07
CREB3L2	184.806319602792	-1.26310047223726	0.128392007517826	-9.837843465933	7.73510503825104E-23	1.77181652937913E-20
DLEC1	12.38479384768	1.5848037039823	0.290381798573235	5.45765510017879	4.82463660598113E-08	1.76560764472138E-06
BRIP1	51.7767421543038	2.99786177080513	0.3296397216873	9.09435839667687	9.51465713517821E-20	1.76534948486096E-17
NEK6	1059.20218766699	1.26431451291129	0.122633003825405	10.3097410441917	6.36726541795371E-25	1.76325735171214E-22
SLC7A1	147.409055980712	0.651909677157381	0.130617268577432	4.99099149949626	6.00701415701421E-07	0.0000176072892052515
AC104046,1	54.0601799760499	-0.810248878077145	0.16234125150481	-4.9910227410877	6.00604252365777E-07	0.0000176072892052515
ATP2B1	2675.01340854093	0.528574280641276	0.0841675398743971	6.28002530940152	3.38517917093709E-10	1.74954357486258E-08
KLF7	319.244798966506	1.14196087490042	0.149092829756068	7.65939500087828	1.86811007403069E-14	1.73304571567827E-12
TRAF1	136.539211667506	0.795076551743999	0.159158236470016	4.99550993638828	5.86805022678872E-07	0.0000172544855638412
AL022324,1	16.6830535088224	5.94624333490964	0.719255906172698	8.26721516483718	1.37124351774929E-16	1.71905758299462E-14
MYO1F	453.759142988569	0.946781345307093	0.123578269570891	7.66139021524306	1.83931070271253E-14	1.7149030541773E-12
AC073072,1	9.54503393775812	-2.85860916533284	0.407812817411445	-7.00961088834237	2.38981821382265E-12	1.71199564244268E-10
ARHGAP17	1450.69580111998	-0.510227812573855	0.0933775999956053	-5.46413500237603	4.65169433384357E-08	1.70568254288802E-06
NT5E	248.694347654976	1.8170614105747	0.194207850101168	9.35627169359086	8.25999967252546E-21	1.70284482137819E-18
PCDHGA7	17.2125450051544	2.48543287271781	0.311695532922167	7.97391239270166	1.53728531775824E-15	1.69778522533848E-13
PCDHGB6	21.4620359062869	1.89455144328106	0.270206383407582	7.01149772773242	2.35780322475749E-12	1.69560779194382E-10
SDR16C5	9.08644178044395	6.01795903824024	0.754455908397808	7.97655498652031	1.50474148118412E-15	1.67179481687965E-13
ADAP2	45.6929657211791	-1.0263966812923	0.187677649704679	-5.46893400949653	4.52750262613277E-08	1.66343136089638E-06
TENT5C	667.245967968213	-1.25161626200263	0.188047217630404	-6.65586163823282	2.81645118542217E-11	1.65893445378803E-09
NLK	176.035325447271	0.641507981847487	0.128176123943699	5.00489453191194	5.58926247273383E-07	0.0000164608215744609
ABHD5	55.9282014139454	1.27013518411143	0.19076970349767	6.65795019242634	2.77672834240209E-11	1.64074578550727E-09
IFNG-AS1	113.353878390584	2.55602485325625	0.206055984534372	12.4045164668822	2.46999301291343E-35	1.63672322719985E-32
PDE7B	19.3806022195677	-1.45827915087006	0.247280944018308	-5.89725648557089	3.69595130654617E-09	1.63273048908708E-07
ARHGAP5	632.121341739977	-0.515317464307904	0.0873731108253774	-5.89789535292855	3.6816733653442E-09	1.63030471648201E-07
CD86	120.162727849422	2.21303355822144	0.214458481514736	10.3191701376911	5.77198698967165E-25	1.62262797888436E-22
HRK	35.0338124289936	1.66220424042041	0.331859195518447	5.00876354450156	5.47808251482825E-07	0.0000161847679904655
AEBP1	197.076566193875	-2.08840321206064	0.416928721132491	-5.00901738404583	5.47086320328402E-07	0.0000161847679904655
RGL3	8.65160448721038	3.4866673891739	0.636932682921451	5.47415367850403	4.39607448928969E-08	1.61834853321986E-06
HDAC9	856.763295632147	-0.614252838023424	0.122593862224537	-5.01046974846415	5.42973335974591E-07	0.0000160931745617772
SYK	2115.84615211404	-0.69168129971189	0.103823216358087	-6.66210626076424	2.69930739360099E-11	1.60481367530079E-09
SLAMF7	34.7660064828807	-1.38391484459438	0.207742820028669	-6.66167352692813	2.70726894669153E-11	1.60481367530079E-09
DSE	212.371662681626	-0.543509500059625	0.108406456071616	-5.013626676446	5.34135739243447E-07	0.0000158565672094767
CSGALNACT2	303.327406862173	0.656783646015202	0.0935386588356896	7.02152087907216	2.19466011351471E-12	1.5844250484884E-10
TCF7	932.2953272472	3.68812264428044	0.260227801109922	14.1726695939092	1.35259193515397E-45	1.56849942280292E-42
PCDHGB5	12.2835189230857	2.45279617030651	0.333538436569688	7.35386360724285	1.92558222928976E-13	1.56698476676501E-11
ADK	253.408552930458	1.09735114688338	0.120468413255094	9.10903627957417	8.31169814087802E-20	1.55772977076617E-17
ZFPM1	160.950778074822	-0.781245416331767	0.132272804999835	-5.90631926443794	3.4983569964115E-09	1.55283530410093E-07
KIAA1324	11.7532028381761	3.5268679220823	0.528824201829539	6.66926345254363	2.57090387963917E-11	1.53872743815565E-09
ARHGAP6	35.1028463470268	2.48593264670422	0.281226009870244	8.83962563722758	9.6039857875807E-19	1.53614096812735E-16
CD72	165.419137929553	-1.50465953194571	0.175697753133576	-8.56390878716456	1.09104162845368E-17	1.533574725328E-15
AC096642,1	27.741110123138	2.45360458237368	0.269265055848872	9.11222800388473	8.07072207653501E-20	1.52800181028603E-17
HOPX	13.0720020803119	6.02218252907306	0.681127628296674	8.84148914078408	9.44511877515541E-19	1.52386725003681E-16
SATB1	149.228314780008	0.881528050906952	0.175445466920708	5.02451312296005	5.04711290833529E-07	0.0000151038924034279
STK38	560.358334742441	1.10524711390655	0.0968820528002077	11.4081719158636	3.80644965822219E-30	1.50265674380116E-27
PFKFB2	123.433782419618	-0.705829911518628	0.140433207659664	-5.02608979230318	5.0058157351473E-07	0.0000150045081017646
KCNH8	184.01303047964	2.05779543842908	0.232638260729767	8.84547293284412	9.11414730155431E-19	1.48336744765823E-16
PIK3R5	593.295206158628	2.1860674107011	0.141523406985109	15.4466844550394	7.94252216938646E-54	1.47365556330796E-50
PBX4	24.9812316834023	1.6784255475487	0.305635626546762	5.49158999071039	3.9833126903088E-08	0.0000014722387182468
MLXIP	721.2592259253	0.960900744806442	0.0593654365277044	16.1861985864117	6.31089000334456E-59	1.46365316402569E-55
ROR1	11.3076489105613	-2.83257812094522	0.562891771206192	-5.03218960702771	4.84909314557059E-07	0.0000145582644373652
GPR18	44.0721995109202	-1.37273921774154	0.249846696860152	-5.49432606071197	3.92205268797542E-08	1.45539531145392E-06
PCDHGA8	14.3634491405179	1.85362899679091	0.33736188436778	5.49448257992937	3.91857602290284E-08	1.45539531145392E-06
PTPRK	117.200796632974	-0.948316838621621	0.188387448625476	-5.03386422790259	4.80690184881618E-07	0.0000144549849113347
CHST2	65.4912225825609	-1.19632230828637	0.202132237721408	-5.91851315639822	3.2486502298361E-09	1.44545458907384E-07
NUGGC	106.22661824921	2.35480819144765	0.210164634073287	11.2045882592525	3.8714970253346E-29	1.43663511616116E-26
ASPH	179.342641034049	0.881523479363045	0.10634325770179	8.28941578821134	1.13806056806912E-16	1.43643372652751E-14
GRK3	933.299430256116	-0.531760588593947	0.0691846576194628	-7.68610566115389	1.51681252465921E-14	1.42136058497611E-12
SEMA3D	14.9290263937024	-3.11104927863523	0.375128810948467	-8.29328270139883	1.10165095784552E-16	1.4000021830045E-14
CHKA	63.631146715374	-1.20993999974021	0.136661904310262	-8.85352802484954	8.47953802303637E-19	1.39229511928687E-16
PATJ	514.109965871458	0.726067075565586	0.144018770972975	5.04147529284106	4.61956507388762E-07	0.0000139141899969011
EIF4E3	16.759445976163	2.60752021332801	0.412730672011388	6.31772821879365	2.6543628652019E-10	1.38340024159989E-08
IL23A	27.4792341452339	1.28122896120276	0.253998322721055	5.04424181812344	4.55323170938146E-07	0.0000137366928676201
IGHV3-7	34.2003233551954	-1.43922560578639	0.285303395850137	-5.04454425261162	4.54603615598886E-07	0.0000137366928676201
DGKE	240.400463506868	0.546947537337176	0.0993096977947569	5.50749372400217	3.63978382824195E-08	1.36154332962099E-06
TEC	126.738890842736	1.07036302047091	0.16934010177047	6.32078881068418	2.60231472776401E-10	1.36009429461784E-08
AC022182,1	67.5820511795186	2.23034948668805	0.211228040794549	10.5589649854178	4.61724634031385E-26	1.35981569203465E-23
IL6R	47.7328926033478	2.66393490872218	0.276779740009103	9.62474677024614	6.28615668447899E-22	1.35620175725376E-19
DMD	42.11207727421	-1.3966271868986	0.220922563481878	-6.3217951343986	2.58542004532649E-10	1.35508145539513E-08
AC106882,1	9.27041107264296	2.04399361139575	0.40490998992339	5.04801971367138	4.4641309270926E-07	0.0000135118246690499
GRAMD1C	148.661529482839	2.48190214121833	0.188668267839711	13.1548467033519	1.59606885097074E-39	1.34606643004142E-36
PDE3B	90.9008313141419	4.25775672248403	0.32361319909175	13.1569315912757	1.5526426090144E-39	1.34606643004142E-36
MAP3K5	351.018522892002	-0.60628785519014	0.0788013136210693	-7.69388005516745	1.42738873157773E-14	1.34435383379153E-12
RASA3	1109.51176310503	0.650784216493654	0.0734639814587579	8.85854814252068	8.10632296266419E-19	1.34289925222564E-16
PIK3CG	295.858502451522	0.550453876193264	0.108962401717748	5.05177811351055	4.37716012167985E-07	0.0000132702334800078
PTPN22	203.762093336342	-0.661649235937074	0.111510201215252	-5.93353100188448	2.96487983928121E-09	1.32555133826563E-07
GDPD5	279.28843103065	1.78159379409944	0.150619013194414	11.8284787312995	2.78136862820993E-32	1.3232182955848E-29
DNAH8	87.9833324485938	2.84172334248115	0.385205595471997	7.37716008252462	1.61701540549733E-13	1.32167858297786E-11
AC009133,3	29.6303492237882	1.48021022554769	0.268457009379508	5.51377007800595	3.51227381997885E-08	1.31649956476541E-06
COL4A4	943.918112823063	0.607736375462287	0.0823523326420124	7.37971051899807	1.58634064731767E-13	1.30234355620938E-11
AL390036,1	18.6386941757555	-1.72893605810326	0.341955947425772	-5.05601985027196	4.2809679444929E-07	0.0000130211605314953
MYO1D	160.192372745235	1.07138047870842	0.120881237954108	8.86308327778015	7.78313980139836E-19	1.30097635923554E-16
FOXP1	1186.51996801943	-0.96326380939183	0.0892998832600156	-10.7868428739944	3.97201047151001E-27	1.29292425067363E-24
AHDC1	144.889567965702	-0.667313460989565	0.120943598480427	-5.51755917116656	3.43740364706729E-08	1.29104427667381E-06
PASK	388.28918987585	0.717985989503001	0.113425872238881	6.33000192399564	2.45158142092604E-10	1.28857341880628E-08
CLVS1	4.14564683352349	4.17955589030936	0.757008618648245	5.521147034987	3.3679379651399E-08	1.26751969584596E-06
PKD2	30.0661317743463	1.61742532830611	0.241384910170548	6.70060662517525	2.07556087070013E-11	1.25032325957695E-09
PRKCE	810.205435701213	-0.671874207130664	0.121614062000182	-5.52464243098515	3.30157308733636E-08	0.0000012450688427325
SPECC1	45.2609029498936	1.4309801382634	0.185733399372456	7.70448472433228	1.31372292012696E-14	1.24361301326712E-12
AL365361,1	144.184243419109	0.931274103103115	0.131943108492563	7.05814887751875	1.68735228929588E-12	1.22773075982729E-10
HEATR6	135.578915278864	-0.652173909810222	0.128683042861797	-5.06806410002787	4.01882079161628E-07	0.0000122640133170474
MARC1	5.04647978495131	3.72899049272888	0.73577814211832	5.06809088129887	4.01825552224932E-07	0.0000122640133170474
ZNF791	216.753776777956	-0.549379965146779	0.0993848039275975	-5.52780649994547	3.2425940467311E-08	1.22531751411505E-06
BLK	2862.92547536924	0.566172156715981	0.0893162064265581	6.33896332331945	2.31316290403376E-10	1.22207947440319E-08
VPS9D1	93.6172220799021	1.04883970000229	0.165468430716131	6.3386090957835	2.31848644491712E-10	1.22207947440319E-08
RAP1B	804.90722951169	0.612123393164408	0.0965483851553053	6.34006868348717	2.29662754236374E-10	1.21747506917191E-08
PLAC8	1278.73300138934	-0.614494384000329	0.103293821084047	-5.94899460152933	2.69794536809954E-09	1.21499219319706E-07
MIR4432HG	43.244270872343	-2.12496055163563	0.255614411729788	-8.31314845378101	9.3195813101334E-17	1.20080216408483E-14
SCARNA21	319.868350084868	-1.33023834187866	0.209724430938423	-6.34279151897776	2.25638689458847E-10	1.19957027054999E-08
RHPN1	24.7505897292472	-1.4639482593716	0.245967916484944	-5.95178542101122	2.6523297444808E-09	1.19735586567145E-07
AL162724,1	16.7035899791495	1.78900385314176	0.300558599327909	5.9522630766254	2.64459816476245E-09	1.1967774231464E-07
LYPLAL1	143.168083344372	1.92646269303602	0.160062983809321	12.0356540106173	2.30797723010995E-33	1.18950582020722E-30
SLFN12L	26.5049178475833	1.65418571984669	0.277810001667541	5.95437784787273	2.61063028760268E-09	1.18429423853741E-07
RHOH	683.186560908877	-0.969324503228616	0.144447444123248	-6.71056874084633	1.93867290220718E-11	1.17166570122319E-09
TCFL5	81.5875514675772	-0.690197796070866	0.135924984351781	-5.07778462776644	3.81861199866024E-07	0.0000116931266561447
SLC27A2	2.72039195277508	4.40365753862454	0.867244419640677	5.07775828693034	3.81914129224087E-07	0.0000116931266561447
EPHA4	333.562275578679	3.83166702751907	0.234341951427327	16.3507515584862	4.29647961356587E-60	1.13881261071573E-56
HIPK2	1854.63009157906	1.58913305472491	0.136517331006991	11.6405224377228	2.56439956804446E-31	1.13285403774993E-28
PHACTR1	174.212031650934	-0.82771032707398	0.162745656587048	-5.0859134703313	3.6586083984961E-07	0.0000112573499545102
FCRL2	842.787466476935	-0.830576691633888	0.130714422814634	-6.3541319599577	2.09606844765737E-10	1.11754178097226E-08
CLIP2	310.505700970922	0.963396359505291	0.12001522932699	8.02728424473904	9.96540125386697E-16	1.11384370400149E-13
ITGAX	109.208906782081	1.55922235499337	0.232074222290773	6.71863656205545	1.83432784060505E-11	1.11222610309105E-09
PCDHGB4	11.5724278829999	2.46213432376715	0.412717877287235	5.96565949590209	2.43647913705064E-09	1.10800083109896E-07
ZC3H6	334.690155695034	0.551889829998236	0.0780282205792247	7.07295163085109	1.51672366933341E-12	1.10792484097685E-10
AL365203,2	42.9407647063863	1.99769732662482	0.282427881418592	7.07330068331317	1.5129117220817E-12	1.10792484097685E-10
LATS2	15.9780103256119	2.32959538774674	0.329310228114247	7.07416651188414	1.50349667234219E-12	1.10697925629512E-10
ACSL1	161.246429269687	0.817132348775215	0.136943394488202	5.96693511088346	2.41751492788937E-09	1.10207793543143E-07
CNNM3	246.258754084906	0.637100259826403	0.0947936820988586	6.7209147879917	1.80587185012529E-11	1.09856217400736E-09
TRADD	75.3929289318825	0.635717265712321	0.12487267903825	5.09092357598568	3.5632363252439E-07	0.0000109821074383015
PLEKHA2	1206.84631101552	-0.970588283034028	0.0881039659544688	-11.0163971907419	3.18555408570273E-28	1.09453278715053E-25
STK3	36.0477423559536	-1.51324228879391	0.213806966315895	-7.07760984063598	1.46661938190284E-12	1.08412972158667E-10
PCDHGA10	21.4706260900429	2.08153976152184	0.281073356414392	7.40568152056713	1.30478628400196E-13	1.08075913898984E-11
RPS6KA2	81.9443549827337	-1.00918770632136	0.19809379539836	-5.09449427374501	3.49673402906871E-07	0.0000107950754035509
TXNDC5	29.8010204947233	1.54311378066074	0.258423317536756	5.9712637209731	2.35422829751142E-09	1.07587073477899E-07
KBTBD8	143.43856556912	-0.661888995706227	0.104062195679374	-6.36051345433427	2.01080441113904E-10	1.07517190329319E-08
LGMN	51.0755051509906	1.095300655885	0.214937179083852	5.09591063097418	3.47068838308769E-07	0.0000107325253766348
AL353597,1	7.0770022802886	3.80934522510412	0.74743781908064	5.09653796992728	3.45921206795165E-07	0.0000107148949430342
POLR3DP1	41.5531646498436	1.28799154414786	0.191511935617776	6.72538523509293	1.75128478984065E-11	1.06885980232577E-09
CHD3	476.828484953759	-0.825128837192729	0.161846770570056	-5.09821008035233	3.4288017247057E-07	0.000010638459398025
DUX4L50	18.795817685524	2.84929537079838	0.331048652787789	8.6068780126553	7.50772680241693E-18	1.06334628314537E-15
CAPN8	2.58048554209317	4.14388037228197	0.812609920452227	5.09947056759515	3.40604824755767E-07	0.0000105855643526273
PLEKHA6	14.9083072534244	2.69270939979834	0.400261228976491	6.72738003299464	1.72745150612827E-11	1.05779324239947E-09
MARS	412.805713417305	0.55843525554639	0.0934646018144879	5.974831590839	2.30327994270329E-09	1.05518656930659E-07
TNS3	745.301315624808	-0.987800300925381	0.146793444021484	-6.72918540408938	1.70615543342863E-11	1.04821218251109E-09
PLXNA3	568.404119779838	0.599811792823614	0.0846852386630755	7.0828376030207	1.41232150773022E-12	1.04816853017706E-10
KYNU	524.497420928729	0.798397796256229	0.125428018207063	6.36538635999328	1.9479875650037E-10	1.04459425667857E-08
COL18A1	327.175080338155	4.2351996723759	0.335353962752207	12.6290431686513	1.46043251027476E-36	1.04218710752453E-33
MPEG1	1135.82388681915	-1.19256267437595	0.154308398186776	-7.72843661388064	1.08875371480789E-14	1.03593520125875E-12
DPF3	113.549212828676	1.30118208273298	0.193269273265112	6.73248292783778	1.66791963280944E-11	1.03155269557155E-09
RAI14	7.52182257256989	4.87428236812636	0.876085605676029	5.56370557459979	2.64105401941521E-08	1.00414172697192E-06
HFE	22.6760064666323	1.87115905713449	0.23270610062022	8.04086808273347	8.92042498867517E-16	1.00308827418109E-13
NOL4L	312.906885365747	1.87593475032542	0.160983600145401	11.652955634183	2.21635916385189E-31	1.00298360795385E-28
ARHGAP8	5.97374552747069	1.23474173335885	0.451671883153544	2.73371396230812	0.00626244208260723	0.0498256219557009
AL359397,2	2.66841227074751	-1.52755053770238	0.558041002838568	-2.73734462151032	0.00619373711784849	0.0493636591428526
ZCCHC14	28.0175017250993	-0.662059957170354	0.241468288756222	-2.74180912359365	0.00611018368837081	0.0487828644844672
ANKRD34A	12.6332733176075	0.730931995465448	0.26634108731633	2.74434561648135	0.00606316659048233	0.0484896521206074
TTC39B	32.7440283661268	-1.12071626304467	0.408124043960196	-2.74601871570686	0.00603233222420032	0.0483055209701393
SLC16A11	13.2891445264078	0.807680113127796	0.293912719755923	2.74802708027923	0.00599550569930446	0.0481165136572357
PEBP4	7.80368489614979	0.992707844960143	0.36116505340785	2.74862652295186	0.00598455329519179	0.0480681393242374
RGCC	15.7088322591164	1.34314290645752	0.488589154083306	2.74902317260303	0.00597731603239089	0.0480330919389616
AC009088,2	1.2603244776084	-2.54314991588773	0.924917674847888	-2.7495959749131	0.00596687860827913	0.0480093086287992
AC119674,2	2.13652180032664	-1.89073070723083	0.687188134359958	-2.75140185444535	0.00593407985754769	0.0478491602246588
VDAC1P9	4.15599619813385	-1.37728013308123	0.500451238073651	-2.75207658269103	0.00592186705953504	0.0477922233243206
HIST1H4H	14.63423047158	-0.702636419290583	0.255215674955876	-2.75310840296961	0.00590323458491711	0.0476625824580296
FAR2P2	2.87470854095772	-1.5868073260426	0.575940767023392	-2.7551571566007	0.00586639499731175	0.0474063992944783
AC104695,3	1.03487479785142	3.14366125853348	1.14060054368392	2.7561456777673	0.00584869416601251	0.0472839527477979
KNL1	58.6804175903493	-0.708481473738137	0.256920763519998	-2.75758745237805	0.00582296352362083	0.047158125367639
PRICKLE1	73.681352005327	-0.564696994836698	0.20451490851099	-2.76115320368613	0.00575976506550328	0.0467483294074138
POU3F1	5.42502256739878	-1.49702072519845	0.541938181006239	-2.76234592369717	0.00573876405795039	0.0466186638928247
AC027808,2	5.39019593966527	1.13419237979173	0.410501801413579	2.76294129742208	0.00572830677986727	0.0465540972376948
AC109486,1	9.32127241973454	1.17932763081496	0.426731315549894	2.76363038717995	0.00571622490976012	0.046476265107664
ABCG1	313.383326203144	-0.734143212283526	0.265570399549701	-2.76440150531962	0.00570273208119005	0.0463868877836037
IGKV1-5	118.26963699326	-0.522687814711573	0.189028956475019	-2.76512035223899	0.00569017975852816	0.0463527738162839
C12orf75	45.588097016124	0.639677821958286	0.231343300476369	2.76505877041219	0.00569125410797734	0.0463527738162839
AC099548,2	15.8696718494974	0.786007711991481	0.284292569815756	2.7647845756253	0.00569603989981283	0.0463527738162839
AC092896,2	11.5144642336782	0.846858670045233	0.30630096102196	2.76479272941138	0.00569589753140085	0.0463527738162839
LARGE-IT1	4.0038000949993	1.33472562907951	0.482667881742523	2.76530856841126	0.00568689729470459	0.0463527738162839
AC080129,2	1.74720150791946	-2.08095443273628	0.752456142093156	-2.76554913479416	0.00568270433705198	0.0463527738162839
AC120193,1	78.9276177974365	0.563711628129238	0.20377923919058	2.76628586095584	0.00566988089046033	0.0463023635746483
CABYR	5.73851354071613	1.22761937736903	0.443707408677444	2.7667317546673	0.00566213235525957	0.0462594468161541
ALDOC	22.7854450061476	-0.594739382421206	0.214785796133599	-2.76898842068343	0.00562306336293299	0.0460213134697216
MYH11	3.16399566012382	2.69511519581699	0.973295191325763	2.76906247954011	0.00562178533550822	0.0460213134697216
LYPLAL1-DT	1.66483672875324	2.69783777912706	0.973374477064218	2.77163398331952	0.00557757131434376	0.0457701274508333
OBSCN-AS1	7.90318987418827	-1.14774727961499	0.414069102595957	-2.7718737583155	0.00557346469613302	0.0457566654743593
HR	1.45917894587546	3.04115085492798	1.09698718784909	2.77227563695698	0.0055665878524212	0.0457204386958047
LINC02240	2.91333162300683	1.73704839155375	0.6264259337621	2.77295095546512	0.00555504921738762	0.0456458738615633
AC138207,8	21.7179086498	-0.538188727469078	0.193947008156248	-2.77492668015535	0.00552141540118229	0.0454316080407096
IGKV2D-29	9.4355586663295	-1.32137101366184	0.476134583408612	-2.77520486792251	0.00551669445165228	0.0454313132960304
NXT2	17.7947987638747	-0.577810139802138	0.208005162034271	-2.77786442485951	0.00547174434533167	0.0451232969108697
SLC23A1	22.2106439538898	-0.622655747317704	0.224150284154679	-2.77784946678019	0.00547199622989419	0.0451232969108697
PIF1	5.63970097617117	1.28860593232957	0.463819200871577	2.77825051207047	0.0054652465020495	0.0451077329177164
ZNF826P	25.3874789347441	-0.702083094852452	0.252665940017756	-2.77870097886211	0.00545767395611408	0.0451012399477119
IGKV2-30	22.9232933817731	-0.728380967873486	0.261998580367386	-2.78009509384409	0.00543429824396172	0.0449684566411177
ZNF597	25.354136559286	-0.563301895591072	0.202494593596877	-2.7818120256212	0.00540563394957869	0.0447950568559549
AC022239,1	23.1881123568105	0.653643425383158	0.234957037649053	2.78196998022882	0.0054030037556609	0.0447932670610064
BMP8B	15.6480749266027	1.2893879521666	0.46346403687548	2.78206689101321	0.00540139060988839	0.0447932670610064
AC025031,5	72.498364116339	0.518543481350045	0.186157356992909	2.78551162159977	0.00534433241848459	0.0444658043464409
AC093663,2	2.35716618598412	2.1935222843994	0.787250295616799	2.78630861952336	0.00533120880321167	0.0443784332556893
GCNT1	11.1922433520249	1.06036744906577	0.380446562044322	2.78716528115778	0.00531713520670076	0.0443190146563908
AC019080,5	2.8859199215961	1.59181805615678	0.570696247307825	2.78925621758676	0.00528292522080594	0.0440972648122403
CCDC144B	45.8204800987295	1.39089261055654	0.498573078445113	2.78974672056959	0.00527492890547027	0.0440860499604033
FAM69B	2.76087290748864	-1.91372937024043	0.685363847510707	-2.79228234344609	0.00523376655546114	0.0438209858619251
ACVR1C	4.12915861556691	1.27385597151117	0.455912925876803	2.7940773318969	0.00520480304943805	0.043637557966233
AC110921,1	1.93569887676292	2.15943434697047	0.772829227975874	2.79419342436915	0.00520293480452	0.043637557966233
RMDN2	44.946457439242	-0.548631070126572	0.196264002007124	-2.79537288812983	0.00518398833193412	0.0435484953841836
Z99129,3	1.90303529704965	-1.79810087206422	0.642813092474978	-2.7972374755796	0.00515416343831231	0.0433697725326288
ICOSLG	83.925518498495	-1.27275010971018	0.454270993164552	-2.80174197529964	0.00508275077719173	0.0428660717818252
CA3	6.0302652261076	-0.921982843316948	0.328940340788043	-2.80288772458906	0.00506472975697665	0.0427350295510572
MIR5189	4.58813751955197	-1.56459332763217	0.557952659264768	-2.80416860042191	0.00504465178274917	0.042602853517127
LINGO3	7.0197650413666	1.00976413971288	0.359811477560763	2.80637000953467	0.00501031232592128	0.0423514054191998
AC025165,5	1.5308440578892	-2.24942053749189	0.801458710148487	-2.80665804614581	0.0050058349561429	0.0423328449299341
LSR	78.7443218140247	0.602703516725864	0.214659931013297	2.80771317628221	0.00498946442513124	0.0422154737590152
RAB34	19.0263663526383	0.832762921305204	0.296492018160173	2.80871952800875	0.00497389582122778	0.0421203391451667
EEF1A1P6	23.1066706915355	-0.550447107810186	0.195822026050484	-2.81095604469068	0.00493945333822574	0.0419408375872361
AQP3	4.76854017480111	1.52558178833369	0.542681826875212	2.81119011690157	0.00493586111105623	0.0419322193473156
HIST1H4B	22.4626698957573	-0.864021571242769	0.307313747294741	-2.81152919076574	0.00493066164935694	0.0419264419075017
TENT5A	58.24604662724	-0.895688957486318	0.318533000589067	-2.81191887757284	0.00492469219200958	0.041894882590805
S100A4	25.2429627835214	0.803174645328711	0.285583752337613	2.81239614913109	0.00491738996474489	0.0418519511036132
IGHV3-11	7.71275312448904	-1.01756180396848	0.361472734426823	-2.81504441982878	0.00487704922427534	0.0415849132845609
CCNL2P1	33.1502047567658	0.512514871302744	0.181807375028826	2.81899934599178	0.00481736162784528	0.0411516241450467
HIST1H2AB	3.28973213250233	-1.80091729282294	0.638793061304315	-2.81924992914881	0.00481360219677801	0.0411384500962779
HIST1H2AL	31.7954962235293	-1.18857986342919	0.421428996261029	-2.82035615483135	0.00479703750186227	0.0410346859426245
ITPRIPL1	12.2929002122279	0.839824817569038	0.297481702875003	2.82311419308339	0.0047559628542079	0.040783503888391
TTC24	15.8335777273257	-1.24040025537241	0.438918316363067	-2.82603894421752	0.00471275339596159	0.0405191967139348
NOXA1	22.6629425934156	0.597905718946303	0.211428246513452	2.8279368003379	0.00468490543769048	0.0403142233426262
AC021491,4	4.97793921664016	1.46723304283855	0.518394606576767	2.83034010042554	0.00464985471417707	0.0400712514476737
NAP1L5	6.33468624914305	-1.16282907923898	0.410338388050402	-2.83382962233636	0.00459938467402644	0.0396916201125054
RHEX	18.3050276824206	-0.845593216310936	0.298278661213848	-2.83491019059086	0.00458385698297361	0.0395760272043241
AC008764,10	33.4262248483538	-0.550681214529175	0.19412957670809	-2.83666829067076	0.00455869464754753	0.0393954450352105
RN7SL116P	28.2511359389075	0.575301129695302	0.202776626246844	2.83711757288523	0.00455228451990505	0.0393611661267344
AC073912,2	2.8032049040634	1.70040479480286	0.59925248705328	2.83754315841776	0.00454622001539173	0.0393426148160346
OR2A20P	2.83725898659437	-1.73744298818051	0.611227374426724	-2.84254773407372	0.00447545286915188	0.0387844710575637
SLC25A15	6.24977390594302	-0.978917098702632	0.344358798737251	-2.84272422337481	0.00447297554437179	0.0387811160048011
AC040904,1	3.08634504432271	1.79414165377286	0.629796257370205	2.84876518838731	0.00438892595086509	0.0381772771178391
MAML3	2.36173147430132	2.86274491239773	1.00454779454108	2.8497846771995	0.00437488354487912	0.0380908443414769
ADAMTS7P4	25.4179160400936	-0.564285020377648	0.197919680338447	-2.85108090015459	0.00435708822490118	0.0379893867127897
DPP4	1.22547621789728	-3.00978451345168	1.05548977740887	-2.85155249995923	0.00435063011941859	0.0379687635163182
AC024145,1	1.37160400959112	2.73684267213944	0.959471854750714	2.85244706094116	0.00433840380453736	0.0378977138368108
IGKV1-16	29.8365197087177	-0.829483437969911	0.290497097172615	-2.85539320717214	0.00429835758007465	0.0375832830069298
AC087284,1	12.0302684317447	-0.796092299031534	0.278708893486848	-2.85635771816195	0.00428532023649944	0.0374869550532818
TSPO	13.3542058046193	0.961867124433642	0.336578046390016	2.85778331281614	0.0042661160635697	0.0373541847302842
KANSL1L	41.1158429236263	0.606069734986266	0.211706631694301	2.86278105761663	0.00419940631609788	0.0368570410543425
DBP	73.3712330120808	0.653250535997121	0.228111305351104	2.86373590730916	0.00418676919893459	0.0367809260023827
AC004943,2	22.1274236651839	-0.690193957621669	0.240863347848313	-2.86550014266317	0.00416351085339263	0.0366112703193587
LDOC1	15.5648840230979	-1.30790670679027	0.455580068527374	-2.87086024421125	0.00409356463160461	0.036098858448095
SGO1	24.2236965586654	-0.57427591082303	0.199903702995349	-2.87276274635288	0.00406899566015639	0.0359334343067786
DDR1	38.6095329594013	0.595811399606708	0.207275358814018	2.87449218766671	0.00404677781420538	0.0357542455070317
RBPMS	5.55773635639144	1.66712622819129	0.579626783251336	2.87620633891308	0.00402486511850497	0.0355775833295575
CLEC20A	5.61500314062612	-1.47703454554734	0.51299321277437	-2.87924773421317	0.00398625066403038	0.035303529747217
BYSL	13.4828118230738	-0.709322226546047	0.246154530046617	-2.88161353931498	0.00395644663195067	0.0350563088869211
IFFO2	92.1614701073602	0.511566342498033	0.177382972753919	2.88396532404337	0.00392701992516242	0.0348288373286155
MYRIP	1.2657344255277	3.24700296292342	1.1223762936478	2.89297179680306	0.00381615562334168	0.0339918153794918
AL157791,1	2.16639954300174	2.16142181131003	0.746961091654606	2.89362034443084	0.00380828322197983	0.0339379860233496
ADPGK-AS1	26.1199443960134	-0.746790846032796	0.257970106656488	-2.89487357939197	0.00379311261433866	0.0338352939646343
TSPAN2	1.84765550912253	2.38045091358047	0.821569546266593	2.89744297898796	0.00376218121521504	0.0336240415544797
DNAJC6	5.64454993433387	1.48751722518024	0.513242725813506	2.89827239698814	0.00375224542392331	0.0335514031785412
LRRC75A	7.58326692160656	1.14535008938358	0.394756874833526	2.90140631462489	0.00371491843320886	0.033265731954516
PSAT1	4.07925702750032	1.38115470030726	0.475802096647517	2.90279237951834	0.00369851742300584	0.033150865829203
EFCAB8	10.6784988372704	0.874658937140473	0.30115870105278	2.90431235784612	0.00368060754258262	0.0330222400121266
NSUN7	4.94682673227771	1.63690982937453	0.563528334525633	2.90475159647909	0.00367544670673463	0.0329918907579847
CNTNAP2	18.9251949153172	1.81892849364708	0.626147388990001	2.90495261280428	0.00367308706002246	0.0329918907579847
CHDH	1.78348143575086	-2.73528606465327	0.941657951572658	-2.90475544764963	0.00367540148650464	0.0329918907579847
NCALD	1.44777876440404	3.19744876070279	1.10037792019491	2.90577328208879	0.00366346785006844	0.0329321620591908
CCR5	1.6897568087618	2.94378792836258	1.01299348388511	2.90602849395667	0.00366048113920369	0.0329212637211756
PSD	5.97104753183073	1.26834229762699	0.436287671682396	2.90712385416727	0.00364768741134878	0.0328221106838822
RGS2	336.18917842678	-0.806203042281369	0.27725183615619	-2.90783662051996	0.00363938420447527	0.0327632870110792
AL845472,2	9.63560719963166	1.11247616851466	0.382511083614092	2.90835015289915	0.0036334125845215	0.0327491280646399
F2RL1	1.20254665635597	3.59478109483876	1.23605250457025	2.90827540217524	0.00363428127008158	0.0327491280646399
AL136038,4	7.4759190276691	-0.997978673461979	0.342797249118133	-2.91127970259196	0.00359951635236477	0.0325148132433184
CARD6	9.16688991320116	-1.04434779264018	0.35858165725809	-2.91244064357844	0.00358616349516952	0.0324099744224916
FOXRED2	5.96288417487827	-1.05816647482509	0.362674537523304	-2.91767512009883	0.00352651564531133	0.0319487164468293
KIF11	14.8353574281233	0.832123496501332	0.28518365424129	2.91785130082275	0.00352452382711209	0.031946270194547
MCF2L2	1.31117526206083	3.07229469274756	1.05236267959064	2.91942573822805	0.0035067693573014	0.0318164296603277
AC008740,1	1.61417786793156	-2.51365534682333	0.860870420308533	-2.91989977530236	0.00350143974260658	0.0317836169199229
AC083949,1	27.3499968752109	-0.713956901984246	0.244277789868388	-2.92272540360264	0.0034698237351592	0.0315274777581507
ZNF300	49.1705377220426	-0.651087041144366	0.222749783496522	-2.92295252064536	0.00346729383369348	0.0315199264038946
BUB1B	5.46037987031159	1.64052700750584	0.560999371839643	2.92429384034101	0.00345238681406237	0.0314306108675728
AC104564,3	9.18515877035973	-0.823442115228541	0.281467370925779	-2.92553311781803	0.00343866573168411	0.0313210623395517
CCR1	3.00452238449762	2.43109690893138	0.830854284365069	2.92602078930026	0.0034332799346038	0.0313027400032624
MYDGF	33.0829012878851	-0.54956757895519	0.187781606040575	-2.92663158305528	0.00342654521861188	0.0312566961583701
AC010616,1	12.1798291965785	-0.838552600886397	0.286520665258855	-2.92667406774591	0.00342607722280446	0.0312566961583701
IGHV1-3	10.7844689639234	-1.32759405316419	0.453375443013706	-2.92824429205808	0.00340882096994884	0.0311409474526986
LINC00324	23.3214556438865	0.654721499664614	0.223496088898628	2.92945394655912	0.00339558126071548	0.0311108618103778
TCL1A	3.3240276343994	-1.83116729905304	0.625184233589249	-2.92900428492913	0.0034004973456638	0.0311108618103778
AC019069,1	3.11715039802147	-1.50176009584111	0.512535015862079	-2.93006340906322	0.00338892842466484	0.0310970217562965
HAVCR2	5.52260530526028	1.21747873666135	0.415372179567848	2.93105507915339	0.00337812880736558	0.0310132616981004
SNORA71A	9.32845468258707	-0.851056279374617	0.290264574228281	-2.93200188702771	0.00336784700572233	0.0309494964557564
IGHV4-59	15.871832691487	-1.10361424778635	0.376235714134089	-2.93330538895366	0.00335373832564741	0.0308351144172755
LCAT	7.98040146247936	1.03234040806447	0.351183241864535	2.93960612295583	0.00328629710138213	0.0302750528396445
RORA	174.346468290726	0.67654593077673	0.230056594424621	2.94078043043623	0.00327386509000365	0.0301905034194472
LINC02086	1.19771199026883	3.42035055447584	1.16105357511839	2.94590243531793	0.00322013953092347	0.0297246113715195
PTPN7	57.3119811284762	-0.661930453559376	0.224352827335013	-2.95039942853474	0.00317363347922712	0.0293683768446783
TICAM1	103.999459916607	0.527016148237486	0.178541435883728	2.95178620934076	0.00315941595612185	0.0292806212037386
OXCT2	3.31396128116941	2.21950426615653	0.751825423643973	2.952153779795	0.00315565730451131	0.0292604026126451
SPIN4	20.3085146510699	0.661144794849426	0.223908124690907	2.95275035580822	0.00314956559456954	0.0292185200208216
AC046136,1	2.89075415461756	-1.74752739604204	0.591562542015867	-2.9540873059457	0.00313595274579865	0.0291067870162822
ADIRF-AS1	16.6736072551884	0.711409980657528	0.240634844082844	2.95638806328733	0.00311265191320762	0.0289484429060923
HIST1H4F	20.5479234757735	-0.804845149817669	0.272111539252979	-2.95777662361247	0.00309866581251749	0.0288472882516053
CD9	3.97451752362961	2.26007538351785	0.763983679064584	2.95827704890904	0.00309363940420318	0.0288294251660401
AC018695,6	6.80259424218848	-1.29514249368243	0.437718015524921	-2.95885124154478	0.00308788121647032	0.0287902251710504
2004-09-01	2.26872217174626	2.18846251998453	0.739610052464213	2.95894101586785	0.0030869818147577	0.0287902251710504
AC138207,4	26.0860699841054	-0.704518705007054	0.23792905532892	-2.96104527474842	0.003065968653298	0.0286434956663097
RNU6-59P	11.3681817596256	0.834623376780488	0.281496136917308	2.96495499341671	0.00302727214375101	0.0283390551741454
KHDRBS2-OT	5.23454170388212	-1.32927345405274	0.448097329470675	-2.96648376731674	0.0030122626186616	0.0282127817398523
FAHD2CP	16.8724854933568	0.729854630456054	0.245658802494741	2.97100947755243	0.00296822620550708	0.0278425020308283
CBWD4P	6.26525199684697	1.23192284972091	0.414432875251018	2.97255098060149	0.00295336158713673	0.0277170818855512
CARMIL3	73.6666124154338	-0.626613020676875	0.210771984573828	-2.9729426419923	0.00294959565819021	0.027698923698209
FSCN1	3.03854873326765	1.78877038766662	0.601488359178646	2.97390691003439	0.00294034263055614	0.0276368374707896
HECW2	5.5882478096535	1.50825231229231	0.50698205165736	2.97496194857733	0.00293024893019107	0.0275559243034795
PCDH9	91.8484416932983	-1.03147037402529	0.346672417918847	-2.97534594825121	0.00292658300812534	0.0275354062539339
BTN1A1	5.98979755510144	1.45256025660671	0.488039083954328	2.97631952924215	0.00291730729279499	0.0274791930529521
PLXNA2	5.1060182935909	1.58311208169204	0.531872588604946	2.97648744381506	0.0029157102156811	0.0274791930529521
UPP1	8.74637148398402	1.21448850281104	0.407697862420089	2.97889347665905	0.00289291330902748	0.0273016854199878
AC093890,1	20.8396141820553	-0.770906354811883	0.258699899061101	-2.97992522459317	0.0028831875433068	0.0272237464012796
EVC2	16.2178586730333	1.44317933099392	0.484146284961965	2.9808745328022	0.00287426527023166	0.0271809978714975
AC068413,1	1.49881356739488	2.91260375627868	0.977055672626975	2.98100081487442	0.00287308028297788	0.0271809978714975
CCSER1	294.949207824929	-0.786404009503797	0.263690526166098	-2.98229906450428	0.00286092379256323	0.0270962634237969
KCNH2	70.0733931431696	0.894173357295327	0.299670330437838	2.98385681354868	0.00284639939844558	0.0270000482815742
AC003681,1	14.0522873174213	0.809774978050807	0.270874665977267	2.98948214713726	0.00279450777766817	0.0266212903113624
BRSK1	1.5784408672737	2.64172346256794	0.883688232885677	2.98942926278583	0.00279499156659125	0.0266212903113624
CD6	25.8746865171665	-1.0520551404994	0.351331075581886	-2.99448359003526	0.00274909843262443	0.0262611120550327
AL450344,1	68.0911984167478	-0.77538698292935	0.258857573488347	-2.9954193438511	0.0027406777220322	0.0262116156982399
SAMD14	1.15135095305877	2.56457722785459	0.85581062153016	2.99666440604489	0.00272951012495726	0.0261317496689664
ZNF490	27.7462644980286	-0.535158833240009	0.178079567701901	-3.0051669607366	0.00265435102184803	0.0255039059246172
AL358472,3	1.09178573740457	-2.97819482530412	0.990883638625366	-3.00559491469222	0.00265061856373655	0.0254816460267191
KCNA2	4.20603146324698	1.78449836664978	0.59330408992509	3.0077297577286	0.00263207079726703	0.0253295858778488
TMEM107	17.1833813020821	0.784957144022173	0.260584483721626	3.01229425793715	0.00259281128347328	0.0250493313509911
MICU3	42.4304686943287	-0.803952431419362	0.266630564818751	-3.01522982545481	0.00256784598490793	0.0248533199812111
FRZB	1.504404537469	3.21309051169424	1.06559521877653	3.01530117166196	0.0025672419722837	0.0248533199812111
AC104170,1	4.9886325275376	1.57451574418826	0.522056162805875	3.01598919113563	0.00256142390561384	0.0248423345963851
METTL18	20.5100516943395	0.618715777371196	0.205042015211878	3.01750729835469	0.00254862903923391	0.0247447740418346
PTP4A1	4.16725174601681	-1.56816616965065	0.519599655339399	-3.01802773257488	0.00254425620286994	0.0247152510932193
BCL6	44.9979521606608	-0.650500634605939	0.215395301478017	-3.02003168194608	0.00252748245535171	0.0246038349824741
ABHD17AP6	11.6203839036035	-1.2943002200226	0.428390044700069	-3.0213125539105	0.00251681416814825	0.0245128451841588
IGKV1-27	14.3424476273035	-1.20044536438707	0.397222065392745	-3.02210141120976	0.00251026434692149	0.0244876155061942
LACTB	56.5830832694521	0.526329560815875	0.173957804641183	3.02561625160491	0.00248126999297146	0.0242430139281688
EFCAB12	77.3523605677012	0.542945842808424	0.179417688018388	3.02615560820726	0.00247684798949826	0.0242430139281688
CR1L	5.67001894665417	1.30331033057563	0.430732317827725	3.02580112202516	0.0024797534895886	0.0242430139281688
LINC01126	25.5979304612082	0.678002340050607	0.224007050953836	3.02670088804629	0.00247238475419704	0.0242199718740084
LINC02033	19.7200092525297	-0.77636238870895	0.256391678395112	-3.02803270983131	0.00246151442016638	0.0241517390543453
MAP2	45.6558948632366	0.776852313480078	0.256187314250817	3.03236058253653	0.00242649157443087	0.0238585716332752
AC092068,2	37.866288336941	0.567349604833125	0.186897346075782	3.03562151494157	0.00240040476272093	0.0236396549721466
AC008074,2	17.2932821403344	-0.7045055993851	0.232030413088387	-3.03626403973489	0.0023952950666767	0.0236018612146147
PGAM1P7	41.9165907550441	-0.535274586714741	0.176223726697992	-3.03747172270441	0.00238571787136028	0.0235199837328473
AL035696,4	1.60785591795717	-2.50311039032845	0.823740590809887	-3.03871196618761	0.00237591896146876	0.0234358322228024
LGALS3BP	23.2763512932128	-1.11808220540147	0.367905765534142	-3.03904507660592	0.00237329340890841	0.0234223861217482
AC105749,1	29.745467414766	-0.689634702372445	0.226815991760553	-3.04050299548756	0.00236183342214439	0.0233285298255013
LINC02413	16.5926912494936	0.745388460523651	0.245108294413447	3.04105767741313	0.00235748666071787	0.0233035735231536
SGCE	43.0006877521315	-0.717149173924785	0.23567408901634	-3.04296996296044	0.0023425571432535	0.0231841681198143
KCP	10.8613351416619	0.883246842999281	0.290104024905708	3.04458665572241	0.00233000295687721	0.0230934160587071
SPATC1	9.07537631568765	1.1446177099998	0.375930114345171	3.04476195527352	0.0023286454035223	0.0230922965349828
SVIL2P	1.30384433943634	3.05521225466979	1.0033049127017	3.04514830535686	0.00232565599145191	0.023074984633903
HIST1H3H	18.3771397591137	-0.829782980902666	0.272439717778961	-3.04574893729664	0.00232101553630665	0.0230515908667327
ANKRD26P4	7.4122181245917	1.08612201061637	0.356562983532356	3.04608739767799	0.00231840434387058	0.0230444731543382
CREB5	5.50424244505743	3.42633164704162	1.12410873787599	3.04804289086453	0.00230337048852979	0.0229151399700706
AL139042,1	3.94870854191574	1.80018030790371	0.589455341042078	3.05397234118065	0.00225832900710227	0.0225516880504712
KDF1	3.4432511139784	1.81816668559899	0.594951313662124	3.05599238769231	0.00224316950925171	0.0224244434669484
AC073585,1	10.5105932398967	0.918238175198707	0.300233318347572	3.05841530264701	0.00222510968828816	0.0222678992214124
TNFRSF21	2.41743561859147	-2.69847388114093	0.881745444700359	-3.06037745628268	0.00221058202234203	0.0221583678241675
ZNF677	24.6293305741407	-1.0894876087439	0.355234689080226	-3.06695163010347	0.00216253848023427	0.0217237352259159
AC018445,3	46.360988847823	-0.747582419072793	0.243708821569528	-3.06752301479377	0.00215840839079912	0.021693992027566
SOCS2-AS1	1.16876697210124	3.02288813770253	0.985429929589551	3.06758303856431	0.00215797494628134	0.021693992027566
SLC1A5	73.2237443238357	0.558015036162609	0.181876083195818	3.06810563740708	0.00215420451859104	0.0216869835257396
RUSC2	1.3480466135459	3.10837722529512	1.01307834738085	3.0682495912891	0.00215316698670875	0.0216869835257396
AL606834,2	21.4591847574448	0.728599397139667	0.237296234854359	3.07042122934166	0.00213757062916449	0.0215429035597599
PLCD1	19.5053057629717	0.602218677542112	0.196030240344918	3.07207029120864	0.00212579660005962	0.0214475422063655
BCL7A	186.493095149315	-0.820541315679109	0.267057431967448	-3.07252754448387	0.00212254243461585	0.0214263614427979
ASNS	18.0568805769303	0.598272924877614	0.194684004558449	3.07304612022195	0.00211885737990683	0.0214124617792981
DOCK6	41.1977223688651	-0.624896459166117	0.203167485441359	-3.07577001215819	0.00209959727646726	0.0212757661756273
PLEKHA5	1.48802033959338	3.22349404579752	1.04765477388053	3.07686666081581	0.00209188852720904	0.0212092348272331
Z99127,3	6.55275243065846	1.17689539582784	0.382193892059477	3.07931502904471	0.00207477162870977	0.0210702314171216
TRIM46	8.2134234222828	1.22453258454208	0.397382427096533	3.08149656613934	0.00205962852256635	0.0209623409806341
PFN2	4.44331854580451	1.44849389375022	0.469957930696165	3.08217778473175	0.00205492067003581	0.0209259045619344
EVC	9.93565577049616	1.5027056945209	0.487210394283329	3.08430549132953	0.00204027974463972	0.0208110777251486
POTEG	9.66990729311302	3.11542825520578	1.00908156352626	3.08738992744931	0.00201922537502372	0.0206189915289984
C1orf115	67.1211987359599	1.30284888219965	0.421643553640526	3.08992956479634	0.00200203966885276	0.020483777021427
AC127164,1	3.08825325632014	1.8978108716056	0.613619695257047	3.09281283875773	0.00198269135304631	0.0203017965587314
TTC38	21.9743287294796	0.776365389135938	0.250886048184681	3.09449407311978	0.00197148873678305	0.0202093933824711
MATN1	21.900191140322	-0.877675596115088	0.283583205240024	-3.09494913625871	0.00196846650973633	0.0202007343040088
PIP4P2	21.5802206376912	-0.703191597610712	0.227161548091826	-3.09555734021701	0.00196443386364581	0.0201928564576645
CYFIP1	85.4222735755768	1.02233909055479	0.330010453807312	3.09789910822558	0.00194897767867459	0.0200562018026225
LDB3	1.66917898486111	2.77822131710826	0.895972780497979	3.10078763281641	0.00193006659659703	0.0198946975740341
TAS1R3	31.4477265439189	0.926319373926696	0.298707698202934	3.10108972584088	0.00192809856602786	0.0198908753507076
DLGAP3	16.1784572626616	-0.97189440263065	0.313412304203808	-3.10100908482087	0.00192862373374598	0.0198908753507076
SPATA33	18.4145932359258	0.68108955836518	0.219539367762927	3.10235729156633	0.00191986088849995	0.019822536964512
ZEB2-AS1	12.0283806780865	-0.897157617531116	0.289001471217715	-3.10433581445424	0.00190706740461117	0.0197123836351842
ROBO1	65.2942669430949	0.836469964501879	0.269354894315859	3.10545671214347	0.00189985426832217	0.0196597301140265
LINC01480	6.16238973180285	1.50820612198546	0.485158395652782	3.10868808104652	0.00187919995636664	0.0194677141208412
HIST1H3I	25.8508736522965	-0.949732494754946	0.305447270754167	-3.10931733785017	0.00187520193606937	0.0194371490066096
AC138123,1	2.00038961989061	2.61086521293077	0.838967388402324	3.11199845074161	0.00185825474292956	0.0192830304811605
AC079834,2	1.07671448306992	3.14276679694311	1.00978755936344	3.11230492770606	0.00185632650381852	0.0192738007564907
CAMK2N1	25.8236943436404	1.03957295315181	0.333934617990436	3.11310327574837	0.00185131222246744	0.0192432756166167
IGKV1-6	8.6121112516039	-1.06914824114215	0.343416203877923	-3.11327255111763	0.00185025063440581	0.0192430214522228
SMC5-AS1	3.15703926189705	-1.69897334351311	0.545461997164589	-3.11474191115912	0.0018410592078726	0.019179681382857
KRTAP5-AS1	1.33853055974185	3.00136785764705	0.963565433382353	3.11485629690088	0.00184034544297144	0.019179681382857
MKRN5P	39.5041534612028	0.683760572180804	0.219341296578828	3.11733623738779	0.00182493303730403	0.0190635169146913
EXT1	56.0355112561193	-0.712883210913968	0.228705876168294	-3.11703058468594	0.00182682618703897	0.0190635169146913
ECT2	25.3508104527785	0.667755132116584	0.214088628758412	3.11905931664457	0.00181429432691055	0.0189861347667785
AL158198,1	1.46904337432534	3.01812245412601	0.967123063130955	3.12072224227098	0.00180408109453306	0.0188899100609292
TMED1	16.5700569066477	-0.738805970066132	0.236728136537177	-3.12090476811618	0.00180296329508631	0.0188888655996789
CBWD6	43.0473764735676	0.621116940091796	0.198932635008138	3.12224758932283	0.00179475932296196	0.0188135392532408
AC004987,2	2.90354869443214	1.98124394991476	0.634032319699046	3.12483116137548	0.00177907141526966	0.01871252326469
AC008395,1	11.6525049586221	-0.905024788431277	0.289536050806937	-3.12577582621913	0.00177336678478391	0.0186631011485426
BPGM	41.0252442305386	-0.553563264217641	0.176940643621135	-3.12852520986037	0.00175685939302006	0.0185103743203261
GPR155	22.7382845385207	-0.775187146297882	0.247213489845864	-3.13569921601449	0.00171444941782251	0.0181252960104153
ATP10A	1.39968739320227	3.60205667965428	1.1484314308937	3.13650130321771	0.00170976676964795	0.0180964133736726
PTPRG	86.6349039351772	-0.708948483627482	0.225948815141556	-3.13765081345228	0.00170307634542322	0.0180358895622046
BDH1	16.5849405902494	-0.81894662773377	0.260947245107542	-3.13836088745165	0.00169895558521227	0.018002525372946
PI4K2A	73.9022367591772	-0.521680243630643	0.166169427830224	-3.1394477939928	0.00169266571926945	0.0179563863666811
NFASC	3.0050005233149	1.8889838230087	0.601633165842414	3.13976012336973	0.0016908622530315	0.0179475161571776
GPM6A	158.095934519065	-1.72103073059645	0.54804425169007	-3.14031344237093	0.00168767159251954	0.017923903106816
MED30	71.5040912422338	-0.545949723718036	0.173653902962328	-3.14389549791158	0.00166714963875703	0.0177160907202165
UBL4A	29.5523823162827	0.615670197010968	0.195622958174338	3.14722874429844	0.00164825960940886	0.0175619045202728
DPY19L2	1.78118730064153	3.21640508419756	1.02181566093974	3.14773516119287	0.00164540696150164	0.0175453337722422
L3MBTL4	32.4497102115529	-0.895976776597834	0.284057625591667	-3.15420779404036	0.00160934452284498	0.0172102468454557
COMMD4	40.0276923204783	0.576832131245305	0.182742809949747	3.15652436013176	0.0015966155038777	0.0170938280778689
FGF7P6	1.2025134141671	3.25178057341149	1.0285018538639	3.16166719699641	0.00156868734105803	0.016843417202541
ZBP1	143.354933575606	-0.579126683494397	0.183147659438703	-3.16207526358383	0.00156649071134558	0.0168295707343983
SYCP2	33.8163057903698	0.603779755639952	0.190592956611799	3.16790172298829	0.00153543414976194	0.0165498641484746
ZC3H11A	11.6034126380004	-0.913429730704123	0.288034722894825	-3.17124866586886	0.00151785150982024	0.0163829068721378
MAST4-IT1	5.1615366759362	-1.30434960918465	0.411238435006974	-3.1717599770618	0.00151518180661148	0.0163720139520597
RPS15AP10	25.44716605673	0.650927558869757	0.205120933418002	3.17338434465524	0.00150672918678619	0.0163007891146537
PDGFRB	5.5176804921838	-1.69267105866509	0.533233993134221	-3.17434949845559	0.00150172747180986	0.0162656459497724
SYNE2	1215.39983029635	-0.640812822551692	0.201416804838691	-3.18152610485953	0.00146501319316835	0.0159237579297279
CELSR2	11.2087253503972	1.06956879405446	0.336064097265957	3.18263332130957	0.00145942308909164	0.0158816046891532
CD96	104.87186658069	2.20832784801675	0.693723886150931	3.18329510069125	0.00145609129651715	0.0158639564976977
AC244502,1	2.18259126589237	2.80898576509795	0.882066194152775	3.18455211606424	0.00144978202692801	0.0158044980773338
SFXN3	61.1143195184201	0.558631981725103	0.175353435188978	3.18574872013808	0.00144379939564263	0.0157485326200784
AC103724,4	1.31558948392913	2.69394670652405	0.845466539031636	3.18634337629682	0.0014408347799022	0.0157260489167167
EEF1A2	6.61790282369457	-1.66053585862657	0.520904833377528	-3.18779122831268	0.00143364006423657	0.0156653461436073
HIST1H1C	350.875216612547	-0.822580560624985	0.257919122522151	-3.18929652280567	0.00142619502955809	0.0156023718033141
TIGD7	33.1146530428895	-0.579260167209486	0.181581963476973	-3.19007546849741	0.00142235645214756	0.0155838356988367
AP002840,2	9.21222219026621	0.868382358887607	0.272229531215282	3.18989036571819	0.00142326775899727	0.0155838356988367
SULF2	4.0781019962086	-1.68587608656149	0.528264254104875	-3.19134992281116	0.00141609658543899	0.0155285201218883
EBI3	20.8630717852094	1.21413295732335	0.380299106514736	3.1925737834367	0.00141010914165685	0.0154796883300799
NFIA	5.11647576922375	1.29502320451063	0.405577035786731	3.19303878238216	0.00140784037153568	0.0154654057154961
SAP30	8.46319778241357	1.3279281121546	0.415584161210802	3.19532897568975	0.00139671534916627	0.0153887509432488
IL7R	2.49028695325598	3.58091892989222	1.12026200609076	3.19650127418683	0.00139105212109585	0.0153354611139705
FCRL5	584.534105580978	-1.07457778344759	0.335808025059518	-3.19997648435334	0.00137438800680208	0.0151788065941701
HIST1H4E	94.0103637235683	-0.625119146612003	0.195331496267183	-3.20029876675361	0.00137285198403526	0.0151708729671175
NUDT16P1	2.6381864732536	2.33729913556347	0.729992867442186	3.20181092145887	0.00136566605839584	0.0151004577160169
YES1	2.71572802453434	2.62018111683054	0.81766419005014	3.20447091692969	0.00135310959929785	0.0149705399554993
PLEKHA1	111.404855429438	-0.553366851982157	0.172529439763089	-3.20737639177417	0.00133951611223495	0.014846703671689
WEE1	228.68370498172	1.05822376797101	0.329556487807259	3.21105427179425	0.00132248955782915	0.0146667491069708
AC108863,1	5.45112314053388	-1.29238537519666	0.402466382223304	-3.211163546275	0.00132198674569624	0.0146667491069708
PLXND1	31.2314073420109	0.922442216960044	0.287161241018639	3.21227967147618	0.00131686113535715	0.0146218082019249
ATF3	6.94908106940566	1.3939913425076	0.433925820894299	3.21251069971972	0.00131580247189969	0.0146188018345071
TOR4A	49.5534197339095	0.640414544886172	0.199173915278914	3.21535349641224	0.00130283977684806	0.0145313056389026
ZNF229	7.35291303716866	-1.48493006094376	0.461820512358651	-3.21538351200511	0.00130270354153596	0.0145313056389026
RAB33A	3.42093958716946	1.71718016472398	0.533953379053071	3.21597396343719	0.00130002626169497	0.0145217864295536
MFSD6L	2.29998169560629	2.34268269417724	0.728363862110365	3.21636316138687	0.00129826430195595	0.0145108408786088
GAB2	305.790782369644	0.510375568268362	0.158516643281571	3.21969704696426	0.00128326133697075	0.0143604528625786
AC087164,1	10.0638998972742	-0.883689786151599	0.274401889397896	-3.22042165267385	0.00128002175142963	0.0143414997439767
LINC01800	13.7512951921886	-0.926086091199643	0.287367648043679	-3.22265257590472	0.00127009502572017	0.0142388780104
AGPAT4	23.1071091813309	-0.802458867332504	0.248973823159997	-3.22306520881444	0.00126826677914264	0.0142355848882109
CFAP45	57.7868508751035	0.69772163962962	0.216343188964484	3.22506866506512	0.00125942458099481	0.0141534607363886
AL109914,1	2.13148194223709	2.68926970033631	0.833609090242343	3.22605611168959	0.00125508748450392	0.0141132685984762
HMGB1P33	2.97347899986744	2.12184617678981	0.65749705836848	3.22715691238981	0.00125026876883401	0.0140676086943276
GINS4	17.0143326121097	-0.797767169736633	0.246915607224224	-3.23093051389085	0.00123387932072743	0.0138916243427044
CD38	45.0781102943409	0.912497019348345	0.28237471525242	3.23151107397363	0.00123137552425758	0.0138718527486795
SEMA3G	1.92948770256682	3.6950869038036	1.14304135779665	3.23267997137595	0.00122634861846837	0.0138320196152353
PCYOX1	62.3701668453936	0.559433225854008	0.172941188444527	3.23481774865594	0.00121720399125173	0.0137455890771056
SLC22A23	4.35091149537803	-1.50218857579303	0.463841680363556	-3.23858040229509	0.00120126157051601	0.0135820884700512
MSC	11.7174311022857	1.69487295748301	0.522681406224267	3.24265018288366	0.00118423515767363	0.0134387150553374
CFAP70	43.036003886054	0.595315823474906	0.183542472195959	3.24347719823299	0.00118080261557541	0.0134079631146794
AC005332,2	23.8246722257118	1.11417744895727	0.343085857934058	3.24751785359634	0.0011641636009938	0.0132469734326489
LINC02156	2.56347935977231	2.57357559453373	0.792347872144406	3.24803749086701	0.00116203958238948	0.013244198671118
CNTNAP1	37.314319993592	-0.870276953041347	0.267678653883947	-3.25120042414237	0.0011491881397131	0.0131536315510406
CCDC85A	2.46124607149238	-3.40192616517527	1.04585932242281	-3.25275693608052	0.00114291215997913	0.0130979568970061
LRRC34	5.11979557560609	-1.49570460176055	0.459576526195433	-3.2545278457597	0.00113581024734696	0.0130326674887295
NONOP2	18.5808385532012	-0.807827032246805	0.247591779584017	-3.26273769510461	0.00110341597116752	0.0127062930010115
AC016582,2	1.58840726236505	-2.85388671404295	0.874661021571548	-3.26284885648068	0.00110298327450457	0.0127062930010115
FBXL8	7.05320632990929	1.20857704504281	0.370310497183179	3.26368562121794	0.00109973119270427	0.0127051136671451
C20orf194	83.9443991101431	-0.516866435139566	0.158241920501425	-3.26630537282257	0.00108960679224954	0.0126117058162183
SLC35E2A	158.260225019883	0.617098645626791	0.188857094727118	3.26754282924051	0.00108485450513688	0.0125645383822158
JPT1	53.4963256694187	0.57614259119318	0.176211592472125	3.26960663092765	0.00107697137521672	0.0124888293098569
ELK3	156.263599903446	0.554858014379226	0.169605993382495	3.27145287329506	0.00106996419551914	0.0124187432217141
MORN3	7.69358371171149	1.74461391044691	0.53329679724477	3.27137518818845	0.00107025818753481	0.0124187432217141
CD1D	111.772459182603	-0.52049876935506	0.159076050284323	-3.272012150319	0.00106784986783869	0.0124063158721847
MGME1	69.3662443636017	-0.521667933578548	0.159412713230141	-3.27243620040158	0.00106624933794057	0.0123954825915723
CRYM-AS1	9.89762863110419	-1.14184927221756	0.348898502138643	-3.27272620896441	0.00106515601102885	0.0123905358173225
SYT1	20.2474738528788	1.16568982742013	0.356176269804889	3.27278913909308	0.00106491890259254	0.0123905358173225
AC069271,1	11.0459284503795	-1.06010810770374	0.323701088599952	-3.27495997090662	0.00105676946472199	0.0123316356279571
TNK1	28.9028696848071	0.615361474963268	0.187864094967189	3.27556723955551	0.00105450009024491	0.0123128978441813
EGR3	35.6456563377646	-1.54961846753296	0.472770642883962	-3.27773835126497	0.00104642343031009	0.0122262848400336
SMIM20	31.4069008796332	-0.592402135069525	0.180701747734388	-3.27834203319545	0.00104418789100568	0.0122113888599784
PFKFB3	135.780926276909	0.667173566944635	0.203153389627668	3.28408779281214	0.00102313045330304	0.0119994705629486
MIR1206	8.50425514644438	1.17906976179743	0.35884242426585	3.28575910222898	0.0010170795265723	0.0119436035038117
PCDHGA3	2.70036638278143	2.4614109561414	0.747617626805459	3.29233938297966	0.000993576326366089	0.0116823923697062
KCTD6	24.0717182853223	-0.636819979005792	0.193362707286989	-3.29339606349544	0.000989849310533911	0.0116459506072582
RETSAT	42.2055071558287	0.518571756323155	0.157358442291269	3.29548099722087	0.000982533482942951	0.0115858508626219
AC048382,5	12.6259608589221	0.901448379247517	0.273328685674043	3.298037953918	0.000973629730096702	0.0115135283697987
CYB5R2	15.5005004473644	-0.877527799420005	0.265795739411713	-3.30151191047021	0.000961652519127116	0.0113864076833979
NCAPH	5.28968020491841	1.87896735021728	0.568837983430298	3.30316787020169	0.000955991401001518	0.0113338431017138
TMEM231	15.2645356455919	0.900960466935803	0.27256840316166	3.30544720695834	0.000948249661353253	0.011249567063377
DUSP8	18.1260112874472	1.31269772222846	0.397132610024441	3.30543926409788	0.000948276538057652	0.011249567063377
FGL2	162.272964314532	-0.676482989363615	0.204528967166805	-3.30751677248683	0.000941270750820745	0.0111868028751129
SCML1	28.3309332342882	-0.9421223961966	0.28478475868009	-3.3081910723141	0.000939007199616569	0.0111753300716394
CABP4	161.909410312136	0.515184946354736	0.155720381673954	3.30839766006627	0.000938314716810174	0.0111742562616791
RPSAP6	14.8312423548617	0.891214754585976	0.269374595811293	3.30845880956906	0.000938109834244135	0.0111742562616791
CEP112	16.1136947528102	-1.12710880394267	0.340606239985958	-3.30912552861374	0.000935878667265713	0.0111595712033728
LRP11	2.22374074473765	2.74912617853331	0.829370183685681	3.31471547037817	0.000917364484446115	0.010959936023447
AC015813,6	22.6060367564378	0.678459109375408	0.204543813957111	3.31693780540176	0.000910098736146568	0.0108801365660202
IQCH-AS1	30.7102976719501	0.625740009193675	0.188624697441605	3.31738111541515	0.000908655764520912	0.0108698897839594
RALGAPA1P1	22.8041263915879	0.59093037335926	0.178049911680081	3.31890292886548	0.000903718386941479	0.0108178006137498
LINC02416	5.90653099962019	2.06912284988754	0.622130280917749	3.32586744827022	0.000881438348365264	0.010585247323993
CDC14B	36.8221680468269	0.713677203771358	0.214232763231187	3.33131680237537	0.000864361720821786	0.0104138749143684
MSC-AS1	28.425699275043	1.60501575611714	0.481739838068362	3.33170651311046	0.000863152315816566	0.0104060611225865
AC135626,1	4.65263305354562	-1.50344609805039	0.451088733574327	-3.33292761744993	0.000859372967136496	0.0103672340911902
ARNTL2	9.48043273077022	1.39481004220472	0.418077048072802	3.33625117340054	0.000849164059417169	0.010257415337517
UBXN10	5.28586033486696	1.68075374562335	0.503770306325398	3.33634937295751	0.000848864139385562	0.010257415337517
HMCES	28.0405015692264	-0.722398941546398	0.216102803588178	-3.34284854037829	0.000829231464210687	0.0100427941168179
TSPOAP1	446.325555907204	0.515208849803418	0.154055846918041	3.34429922726344	0.000824907127275613	0.010003481594426
IGKV4-1	112.722912865049	-1.10603953322831	0.330691934962176	-3.34462203728922	0.000823947716323228	0.00999838190232909
HSPA13	68.0053902470556	-0.531929241250152	0.158953019649177	-3.34645571643851	0.000818517523854929	0.00995201450694912
MAL	2.46779850461981	3.44806970501123	1.02720733619073	3.35674170493948	0.000788667527777191	0.00963327011874786
NETO2	24.1757848923956	-0.802512366141845	0.23864378127338	-3.36280443537945	0.000771550009367224	0.00945530969207362
NWD1	4.84243881640262	1.89047399811072	0.562134850664563	3.36302578620731	0.000770931622768987	0.00945397576262774
GIPR	2.4755421063653	-2.45997345598938	0.729396096178894	-3.37261670151033	0.000744575254459526	0.00919151648119897
DPYD-IT1	1.27452362604205	-2.86171424081872	0.84830502128474	-3.37344960717633	0.000742326327924507	0.0091698553184496
MRC2	1.737133394076	2.84615264072959	0.840429092641171	3.38654702181376	0.000707781460448074	0.00878994458979489
POTEM	1.20980378157235	3.76599280342364	1.11129017337776	3.38884738985581	0.000701870613164868	0.00872822208891485
RNU6ATAC36P	2.82736769198664	2.46484609196051	0.725452092583369	3.39766900827742	0.000679625935729371	0.00848001318865013
FGFRL1	66.7608056362375	-0.642538709947396	0.188978382092582	-3.40006461497067	0.00067369930923348	0.00841785891305001
PDGFD	4.2157045558058	2.76663974180637	0.812768274632698	3.40397112947925	0.000664137725319054	0.00832033177283573
LRRC36	1.186114894677	-3.11460409364052	0.914400118792486	-3.40617201335617	0.00065880656503773	0.00826306894623166
MIR3142HG	1.46447009732512	3.47590580754677	1.02051187811557	3.40604149945343	0.000659121593210243	0.00826306894623166
AC099494,3	10.2838328902093	-1.27903348620237	0.375407944457338	-3.40704959787478	0.000656691926982864	0.00824718799099423
USP3-AS1	20.8432676134063	0.88412878385281	0.259428183839262	3.40799049189121	0.000654431750013574	0.00823208589135719
AC002091,1	3.57026837325067	1.87723092086134	0.550815373158918	3.40809463994342	0.000654182015019651	0.00823208589135719
PWWP2B	316.958567132362	-0.558020241469752	0.163608421324907	-3.41070610516796	0.000647948920341387	0.00816714963859653
BCAS1	31.9761153846771	1.17869193773156	0.345268985344168	3.41383671214089	0.000640549533803911	0.00809037171558731
AC021188,1	11.1851345455451	1.23944407871219	0.3625822456205	3.41838050175648	0.000629949730139288	0.00797277441541907
IGKV2-29	9.01522843558674	-1.2123410453681	0.354322317183148	-3.42157687104265	0.000622591224017229	0.00789580148353771
AC113615,1	1.09044963339946	3.22209755862946	0.940950650611599	3.42430026116158	0.000616384765191142	0.00782243702691959
DLG3	30.2820756898397	0.661652766266282	0.192991920148809	3.42839620309548	0.000607158659496422	0.00773179256574922
CPAMD8	5.40279546659112	1.76564905576742	0.514974853493897	3.42861218132924	0.000606675753948192	0.00773094913376013
HOXA3	1.01869582849642	3.59680848178778	1.04836374600168	3.43087835258091	0.00060163033009125	0.00767192381066189
ZSCAN16	40.4443666219446	0.549807256156419	0.160166805326531	3.4327166296133	0.00059756629164133	0.00763238268400112
STRIP2	4.57927554781982	2.21053413222003	0.644006126044186	3.43247376511502	0.000598101744431586	0.00763238268400112
RN7SL337P	10.8007091211165	-1.32898541392681	0.386990501191008	-3.43415512741709	0.000594403916830212	0.00760066869253464
MAP1B	3.02368452825398	2.95303600482976	0.859157785340078	3.43712884317386	0.000587915865366915	0.00752289032139155
CENPBD1	14.1259920492317	-1.12316808974952	0.326399731277016	-3.44108153936035	0.000579393902979161	0.00742921525630639
LDLR	10.7131559875099	1.68070131445886	0.48815600919882	3.44295938754762	0.000575385713552503	0.00738292291096345
GPRC5D	3.10802295261703	2.70684094407452	0.785972378546945	3.44393902121441	0.000573304988195367	0.00736131539859989
IL21R	4.17152384024343	-2.40200409986163	0.697110073630687	-3.44565971820135	0.000569667209117994	0.00731967132823771
PXDNL	17.6140614777475	1.12565515603402	0.326637396991788	3.44619191311494	0.000568546438821806	0.00731033307408162
ENAH	7.96549172999975	1.45729157011386	0.422834916326455	3.44647878839963	0.000567943148911039	0.00730764021143926
AC136475,3	60.8518267851366	1.26623969029986	0.36679705923927	3.45215333221595	0.000556131596374454	0.00716871403049182
TRIM47	10.1437788310714	1.33020446909995	0.385311276702815	3.45228533273868	0.00055585958043726	0.00716871403049182
AC096636,1	22.640985107272	0.740882468791368	0.214428818302994	3.45514411101441	0.000549998761672141	0.00710137579962764
IRS2	181.786393079919	-0.904732109334321	0.261807418884073	-3.45571608776653	0.000548833077067372	0.00709125968795824
UBE2Q2P2	18.1437817078315	-0.877307172337268	0.25364472723666	-3.45880311369023	0.000542581370701074	0.00701536916514824
SATB1-AS1	13.7579476609694	1.19608429830167	0.345648921603999	3.46040222764528	0.00053936906337095	0.00698356845902625
STAT4	30.9790410974803	1.26783643940551	0.366268498744299	3.4614946241681	0.000537184848589189	0.00696014502843841
SLC26A6	41.9282582637442	0.593318504023502	0.171356841566685	3.46247338944215	0.000535234838967	0.00694530838098607
HSF4	8.01436123700562	1.34651873708139	0.388471290496122	3.46619884151987	0.000527872732212709	0.00685864893100463
IL2RB	2.62429078420324	2.98847783670879	0.861911324095983	3.46726832930668	0.000525776747641701	0.00683620306639392
LDLRAD4	88.5700136983574	-0.622437902281674	0.17949116912133	-3.46779123078153	0.000524754789588686	0.00682770011642951
SLC9A3R1	91.5004529094405	0.523656943027781	0.150688264601986	3.47510102668525	0.000510660992601382	0.00666301269811958
MIR1284	1.50788181480748	-2.92780536205471	0.841843737477652	-3.47784895428107	0.0005054546622492	0.00660437028406454
RNA5SP344	14.4974870572141	0.946523434600771	0.271746292813854	3.48311443295067	0.00049561646574504	0.00649870523352189
EGLN3	3.15378036144331	-2.17393489046922	0.624091443127599	-3.48335955316847	0.000495162853496774	0.00649734906915074
PRCP	117.48542676363	-0.525921329908695	0.150850361838779	-3.4863776493342	0.000489609289984937	0.00643357703001453
NUDT15	14.8888640497647	-0.837501206674896	0.240005748572291	-3.48950477918505	0.00048391640514093	0.00637231013554635
C17orf107	35.1449437176287	-0.830151435986212	0.237860657571966	-3.49007458593712	0.000482885754744065	0.00636325446983052
PPP1R18	83.35192938108	0.547563731059158	0.156828707808733	3.49147639300173	0.000480358912879862	0.00633896107366498
VIM-AS1	50.6873524127416	0.567814434832352	0.16251976220012	3.4938177803458	0.000476165905265884	0.00629257991901938
ZNF331	549.822172360049	-0.802233670077142	0.229584048086022	-3.49429185853781	0.000475321082584509	0.00628589263454953
RN7SL842P	15.5386839210751	-1.03888953335529	0.297297062758148	-3.4944493689816	0.000475040703457987	0.00628589263454953
MATK	4.7405607810461	2.0455938428503	0.585278393669007	3.49507835070901	0.000473922611280135	0.00627634556009395
DUSP3	38.4606333188792	-0.532923765121801	0.152464930577629	-3.49538587728185	0.000473376839062744	0.00627359562283582
PAM	31.5285892041807	0.930934067208495	0.266193475786882	3.49720842878137	0.000470154343654995	0.00624426892782733
AC090152,1	2.02491444492183	2.94436247610166	0.841367763949953	3.49949522938556	0.000466139945890655	0.00619982835559514
NR4A3	55.4538480950847	-1.4162340420566	0.404170710732353	-3.50404916647818	0.000458240745413588	0.00610698958616569
AL138899,2	1.35879498985628	-3.99629411761738	1.14052819929523	-3.50389768537669	0.000458501481811405	0.00610698958616569
KAZN	10.4852670238167	-1.26388293006389	0.360540270114642	-3.50552499908544	0.0004557077032602	0.00608287822035234
AL513190,1	16.760768596083	0.886946094373936	0.252956608758297	3.50631714556793	0.000454353499044332	0.00607354093751335
GALNT14	13.1462227461357	-1.16705328180502	0.332799831736604	-3.50677245152181	0.0004535768369033	0.0060675303762825
RASA3-IT1	14.2977380751457	0.977536634006293	0.27869161589253	3.50759254409452	0.00045218104537941	0.00605759358553759
PTCHD1-AS	3.89278719128713	-2.03429635658157	0.579791474186206	-3.50866897350794	0.000450355053697071	0.00604185659168146
CRACR2B	189.716625770285	1.05496986405595	0.300023002619877	3.51629660007295	0.000437611819526451	0.00588792581544146
DLGAP1	13.9670227118926	-2.37838799928156	0.676010562410901	-3.51827047021183	0.000434369398788651	0.00584854123739088
NR4A1	139.350922856827	-1.31184341035889	0.372454578976489	-3.52215675254645	0.000428050959921254	0.00578445557930004
WWC1	19.2998786987944	1.0241492013537	0.290578351239061	3.5245199684925	0.000424250837199483	0.00573728136545132
AC068051,1	1.35600299638773	3.56361065276986	1.01081385698142	3.52548654547716	0.000422705648467103	0.00572055477874445
TDRD15	19.9876243949897	-0.955638475918302	0.270858610285459	-3.52818200946667	0.000418424344043229	0.00567088771320532
MOV10	78.4450562510761	-0.657731340844279	0.186399231642473	-3.5286161592439	0.000417738566324246	0.00566987663465989
MPZL3	22.3179364740786	0.791604520115912	0.224303761886731	3.52916292378393	0.000416876397051341	0.00566231674296529
CIDEB	63.7215288177233	0.510326735163009	0.144594377859442	3.52936775770832	0.000416553831443883	0.00566208043121598
XYLB	4.69465735333275	1.60258027482014	0.453687406004953	3.5323446355543	0.000411892176755924	0.00560282070933242
SIPA1L2	3.02330358776642	3.26795970337218	0.924891798363051	3.53334272090647	0.000410340159263837	0.00558580433967809
VEGFA	17.3690772032298	-1.28757004338931	0.36436230390594	-3.53376304185873	0.00040968819834505	0.00558102410579593
CCDC114	5.70584080646376	1.38373190927457	0.391198382892225	3.53716162895231	0.0004044520704039	0.0055299953679248
AC019080,1	13.9342861106742	1.11047272655032	0.313758745531054	3.53925664978925	0.000401255534877528	0.00549033568887732
SYBU	44.1224211902143	0.813664454896217	0.229778441869114	3.54108265456729	0.000398488724013472	0.00545650168660219
MYBL1	2.73396392008744	-2.0742850275733	0.585731547041412	-3.54135787640383	0.000398073249642836	0.00545483831157547
ISL2	2.74023592080002	3.43968078822858	0.970858626766318	3.54292653265623	0.000395712925934123	0.00543051599687997
RNF130	56.2216240837498	-0.605576295183793	0.170911588437323	-3.54321377924512	0.000395282131104817	0.00542861928979924
ALS2CR12	21.310418052799	0.855587251548353	0.241361560102912	3.54483643204637	0.000392856793916529	0.00541883977340423
BTNL9	305.305906178382	2.12130667010693	0.598499220387541	3.54437666390499	0.000393542581928939	0.00541883977340423
GCOM1	2.31006975654161	-3.14532508716064	0.887424046778273	-3.54433159500186	0.00039360986665979	0.00541883977340423
SLC25A33	33.8772829690103	-0.567903492095138	0.160058397572793	-3.54810182225434	0.000388018187721368	0.00535661417781418
AC078883,1	29.677711751159	0.63751071597032	0.179584086547397	3.54992877279282	0.000385335393282319	0.00532750587701949
ANKRD36BP2	45.8816598691018	0.654013667098838	0.183952849037798	3.55533317651662	0.000377500409752688	0.00523087573006077
AC022113,2	1.25196351776153	3.31172411154887	0.930631494118369	3.55857730205684	0.000372869054282307	0.00517056235661729
UBE2QL1	2.784461978634	2.89143092135034	0.812357235025239	3.55930961981339	0.00037183096256302	0.00516002369438614
CTTNBP2NL	13.193028968825	-1.35003421516228	0.379233806242924	-3.55989944181689	0.000370996829706526	0.00515230178022072
AC006369,1	3.80824323057413	2.17168987712328	0.609858012788421	3.56097621345299	0.000369478557371302	0.00513890941039516
CD69	532.356486183454	-1.15925215089344	0.32521069936552	-3.56461873227148	0.000364385476635977	0.0050718740686451
SEMA6C	2.26967760397891	2.71040575067326	0.759974937368531	3.56644096719589	0.000361862277183048	0.0050405350531939
AL161630,1	1.51133203622277	-3.65066692963728	1.02312716510792	-3.56814583185483	0.000359516398642474	0.00501916272416288
FAM173A	30.85345481278	0.649311800509511	0.181865810824724	3.57027963400606	0.000356600343212385	0.00498220087948991
AL450344,3	149.254133727417	-0.74025503933115	0.207145410467104	-3.57360096785108	0.000352105382007464	0.00493053830774829
UBE2J1	684.00796175535	0.560959152933867	0.156847172776905	3.57646964878201	0.000348265730703643	0.00488783840202375
MORC4	39.8587072458209	0.674536270809879	0.188525493857348	3.57795785073123	0.000346289276259042	0.00486377837373979
RPS10P7	33.0841258319814	0.589390502590541	0.1647006225986	3.57855661558107	0.000345497031297254	0.00485632721112822
HOOK1	69.9968252401623	-0.538494987769788	0.150206314310237	-3.58503562411883	0.000337032197430507	0.00475535771188261
PHLDB3	54.0540011838007	-0.558580781757245	0.155790535333987	-3.58546031413107	0.000336484171811859	0.00475123845037841
SLC12A4	46.4458065773308	0.61979565692807	0.172537608160478	3.59223512795885	0.000327853826216718	0.0046470587407372
LRRC37A3	17.323695810287	0.882456652466518	0.24527617757422	3.59780823883514	0.000320910073889706	0.00455559717746718
PCDHGA5	9.10903757293434	1.4678160730816	0.407614923637374	3.60098707864633	0.000317011333600185	0.00450369700123876
RNF144A	14.5328615767012	1.25328052544174	0.347759430708312	3.60387214485911	0.000313511321670695	0.00446765672986028
S1PR4	100.618263509482	0.529132673695431	0.146814536217068	3.60408912720399	0.000313249558091298	0.00446735764859796
AC079089,1	7.30770736558304	1.90749344202398	0.528917204904206	3.60641216496153	0.000310459879968515	0.00443097893302756
LAMTOR5	105.247460984238	-0.528796058504335	0.146584911155626	-3.60743854422317	0.000309234750501385	0.0044168911168612
ADRB2	41.3715954801875	-0.850493315609825	0.235752034540147	-3.60757571941544	0.000309071355765258	0.0044168911168612
AL592429,1	67.6704293426211	-0.758973435214715	0.210329078209435	-3.60850454761642	0.000307967117141105	0.00440687625895163
MS4A7	25.2320103384379	-0.962565264484739	0.266648414901091	-3.60986681597859	0.000306354262888506	0.00438926408774775
KCNJ3	3.42833224827205	-3.05533621431665	0.846243553520419	-3.61046911566568	0.000305643696147758	0.00438246764940147
AC009716,2	6.70169980248638	-1.77855534750639	0.492440329250379	-3.61171748506831	0.000304175836206156	0.00436479386308509
MIR582	2.52523330174317	3.25172869563523	0.897791515940885	3.6219196081703	0.000292425005148785	0.00421573702061427
STARD3NL	47.6058938397738	-0.531136400833773	0.146619677568751	-3.62254514292408	0.000291718530497157	0.0042088224065663
LINC02347	3.31077234630228	-2.65687956262864	0.733408875184686	-3.6226444109496	0.000291606564974243	0.0042088224065663
AL159169,2	30.4507936197173	-0.869083487380893	0.239771415036813	-3.6246334336704	0.000289371590450137	0.00418472368605756
CSPG4P10	1.17171283201131	-3.3163931937812	0.913608674091984	-3.62999311174151	0.000283428783332391	0.00410838878589779
DAPK2	79.9473903688918	0.773419382576745	0.212964466736351	3.63168276111636	0.000281579137179362	0.00408476881253001
TRIB3	31.335678608235	0.84213958871646	0.231733964049413	3.63407924328645	0.000278975116783653	0.00405015987230351
CLIC5	13.6056440107314	1.02288729577788	0.281394339782144	3.6350670612984	0.00027790833479841	0.00404099627260948
ACAT2	58.475041849935	-0.518612501168397	0.142650489513795	-3.63554659318743	0.000277391849628164	0.00403664970823604
CELSR3	55.2319657878833	0.603202123135622	0.165635975182238	3.64173376268024	0.000270808063442435	0.00395635654260703
ANK3	603.75755231387	0.517208364417096	0.141918451589684	3.64440535126787	0.000268010740271443	0.00392556681818542
PORCN	23.6157450877289	0.78163045915507	0.214477183365327	3.64435249890283	0.000268065816462268	0.00392556681818542
SH3PXD2A	259.566921500147	-0.622032797364891	0.170611174901181	-3.6459088786252	0.000266448386039988	0.0039111418944509
RNASE6	54.8592460767981	-0.926202712015751	0.253823814086672	-3.64899848088913	0.000263264660665624	0.00386746834045129
ACE	5.60811914482015	-2.03069446563117	0.556383686487919	-3.64980950187377	0.000262434861712262	0.00386402396339769
AP000688,1	2.50340486098484	3.03503349060082	0.831418482413645	3.65042821972154	0.000261803467996475	0.00385822203749531
HSF5	40.9569753325358	-0.601326854972323	0.164489232342966	-3.65572169318982	0.000256459466793344	0.00378548046689237
PCDHGC4	6.10821773731503	1.93779581010833	0.529514996523072	3.6595673830437	0.000252641405521868	0.00373506664386672
KLF11	259.201930746151	0.64214818076076	0.175377482152572	3.66152012720832	0.00025072315947351	0.00371558905820408
PYY2	2.47442873679805	2.74487989850824	0.749068689239821	3.66439011259947	0.000247928654380362	0.00368094843497688
AARS	156.051589869544	0.567448696326254	0.15480309883158	3.66561587338517	0.000246744057020554	0.0036712824650837
IGKV3-11	106.336430068795	-0.608037139796925	0.165765581481202	-3.66805421465539	0.000244403367880483	0.00364306277792798
ZNF703	6.63286625013314	-1.96405037264916	0.535455322032535	-3.66800046957013	0.000244454735287288	0.00364306277792798
IGLV3-25	20.688990527338	1.17019071659623	0.318563176193865	3.67333955725031	0.000239401016527978	0.00357636591035435
FCGR2B	242.974358017977	-0.625672591561199	0.17029099317936	-3.67413789701846	0.000238653825841684	0.00356976722578216
PSPC1P1	2.15808308189033	2.94132473691444	0.798329658357485	3.68434857220016	0.000229288288085471	0.00343913896292468
AC025164,1	97.4130306925046	-0.722091052237429	0.195908345349755	-3.68586162548758	0.000227930176784222	0.00342153438515733
CISD2	39.5938982287147	-0.588122607025612	0.159519335261047	-3.6868421377457	0.000227054108112219	0.00341114325661061
SETP21	32.811300170545	1.12705320535233	0.305629263741766	3.68764820342796	0.000226336272188704	0.00340311441992643
NLGN4X	2.55269836171556	-2.75096700342183	0.745772534436187	-3.68874807852986	0.000225360222294089	0.00339118699468332
SLC2A5	20.1703002602651	1.07710487896672	0.291350058482274	3.69694409734348	0.000218210369932157	0.00329428413646968
DPM2	77.1363507491603	0.720241836618413	0.194742472619551	3.69843222657174	0.000216935255399971	0.00328037223202205
SPAG1	80.2839009714336	0.631182154314798	0.170529466533126	3.70130844332517	0.000214490551880277	0.00325135432972766
TP53I11	220.272688813421	-0.575467498078821	0.155361595029027	-3.70405245885448	0.000212182349522176	0.00321899534998728
AC092070,2	107.15119873514	-0.633049452452966	0.170892778814115	-3.70436630995131	0.000211919836928631	0.00321899534998728
TMEM159	33.7068352908751	-0.708601207281561	0.191243728105651	-3.70522586178669	0.000211202447785807	0.00321200837394907
WWTR1	8.09459778731752	1.43328140873098	0.386077390699452	3.71241995324907	0.00020528699636947	0.00312460617771874
NRP2	14.5032823466095	1.23389313505724	0.332251437468907	3.71373302236718	0.000204224242448094	0.00311098242560094
IGHV3-73	4.83849300366554	-1.92054768405108	0.516852937217886	-3.71584941432083	0.000202522177571414	0.00308758955025474
CALD1	10.068386807811	1.74029748844544	0.4681276132276	3.71757067788975	0.000201147722447609	0.00306915694267511
JHY	40.3576858369563	0.69596441748568	0.187001513234016	3.72170473623248	0.000197882328854014	0.00302181788440936
SLC6A16	159.823929892515	0.541912295856258	0.145399657155934	3.72705346392313	0.000193731375024707	0.00296820143039506
PXN	7.99227067060231	1.72733396713417	0.462432918737524	3.73531791778562	0.000187478189482555	0.00287880043508631
ADCY9	36.398767173454	-0.772938949829256	0.206900594069763	-3.73579860079394	0.000187120389428102	0.00287641400617151
ATP8B4	1.59758368034328	4.14888964581854	1.11030423081585	3.73671425422738	0.000186440591031703	0.00286834056882439
NSMCE1	45.747651765679	-0.589367491209095	0.157550896819997	-3.74080695892485	0.000183430369741768	0.00282906656707295
ZNF296	88.9839434721385	0.686641192641868	0.18282264643771	3.75577755831149	0.000172804127843407	0.00267853616374818
AL138899,1	1.01150491263502	-3.55110005552061	0.944964426223607	-3.75791930042488	0.000171332114711091	0.00266016406389087
AC002091,2	5.09117426574953	1.67021466912796	0.444094246158024	3.76094642877593	0.000169271682771384	0.00263037420614762
SAMD3	2.89861065044114	2.86886464118039	0.762578159135427	3.76205980568991	0.000168519736633797	0.00262214595759819
SLC37A4	31.5554628037799	0.757644082194872	0.201093957050667	3.76761238033612	0.000164816352002511	0.00257191134991976
SLAMF6	273.435435042668	-0.708731331190374	0.188092810931402	-3.76798734455008	0.00016456904346572	0.00257021383203953
IFNLR1	55.338757689877	-0.734180052247387	0.194771720419089	-3.76943865704763	0.000163615113897742	0.00255746825885317
DEGS1	149.457288417076	0.524104530153561	0.138973741155389	3.77124862435378	0.000162432734404211	0.00254327169125378
PUS10	39.2003327692845	-0.683920644271748	0.181283800079055	-3.77265174259091	0.000161521670293151	0.00253328239274651
SVIL-AS1	12.2050097360761	1.39108822818988	0.368530592834549	3.77468860180737	0.000160207662366377	0.00251906183690319
ALDH6A1	29.5264673791446	-0.694163059316117	0.18374801058045	-3.77779904731101	0.000158220462540507	0.00249203944140626
CDHR3	1.83480851363609	3.66372121269708	0.967421110385985	3.78710074998809	0.000152415310842413	0.00240878507442089
SOX5	169.251155252148	-1.0880150785769	0.287009249062527	-3.790871137884	0.000150119829670901	0.00238061822197769
VANGL1	2.85814176194629	2.57624271862301	0.679052401988453	3.7938791042916	0.000148311906657241	0.00235597527064936
AFMID	25.3551099132355	0.72390760522988	0.190377305192109	3.80248898102318	0.000143249639759399	0.00227946296406166
ADAMDEC1	3.73262825961754	1.91946272086751	0.504077564321453	3.80787175769532	0.000140167926396896	0.0022342574796976
APOL3	284.874911941993	0.53678926839116	0.140900796641728	3.8096964757131	0.000139137499642959	0.00221973961167279
ABHD6	59.8371278350514	-0.7283456485369	0.191139673836853	-3.81054144289573	0.000138662763635435	0.00221406963553517
ADCY3	152.692751552109	-0.620565058081708	0.162729451562081	-3.81347722938134	0.000137025155732086	0.00219173919940662
CLEC2B	64.2445505139171	-1.0440894426382	0.273628651183697	-3.8157168049528	0.000135788169544175	0.00217942361394691
SLC16A10	4.12049247499583	3.27981263669977	0.858407611886112	3.82081029022249	0.00013301394109908	0.00213674516290245
ZBED2	5.66557294181198	2.16945440341982	0.567398126565556	3.8235135116703	0.000131563378526896	0.00211894698367017
KIAA1841	20.7512230263852	0.940417109172643	0.245804264756057	3.82587792000248	0.000130306858199779	0.00210235951916409
AC007458,1	17.4228359812218	2.45911158301315	0.641509139086793	3.83332275907054	0.000126423900505976	0.00204326572298596
MDS2	6.88616096414778	1.62936368667544	0.425012275797472	3.83368617675379	0.000126237175203844	0.00204202663359383
PLPP3	13.8424517933412	-1.4354117651862	0.374228096187184	-3.83566006884804	0.000125227514388699	0.00202746186908196
SLC50A1	72.5706824374291	-0.53441432165944	0.139265338066955	-3.83738214459729	0.000124352881542923	0.00201682112250646
SOX13	5.72416291850266	-2.65126849696464	0.690244906775646	-3.84105477771587	0.000122506770425895	0.00199035956084243
FOSL2	18.9581529734204	2.67456617739727	0.696132707267873	3.84203493022789	0.000122018465905438	0.0019841635551354
AC106795,1	10.9206809626323	1.42107563406673	0.369490006255701	3.84604619883357	0.000120039139112169	0.00195712318724708
AC021678,2	9.53477161965192	1.67208131080582	0.434253487867704	3.85047295536108	0.000117889948159504	0.00192716308207175
AIFM2	53.6572196356404	0.629032785264618	0.163302322702475	3.85195246984129	0.000117179770780749	0.00191724291628396
AC015911,8	9.22173876513416	1.31934099297411	0.342448985550476	3.85266433437761	0.000116839510164821	0.00191336299346699
IGHV6-1	9.828859926105	-1.38708408153541	0.359829940257311	-3.85483231479716	0.000115808978739283	0.00189816236000765
FAM169A	54.7223429747112	-1.08561063453755	0.281485240953206	-3.85672311223602	0.000114917208028916	0.0018885508217613
RAB39A	12.0525134815639	-1.04813721104213	0.271569036721507	-3.85956080890396	0.000113590989631843	0.00186841065747271
DHX32	50.9932860858813	-0.584623642405428	0.151367955635421	-3.86226820565332	0.000112339136046137	0.00185110153658973
AL121748,1	2.0159296155548	3.34135835115311	0.863896334995078	3.86777697253704	0.000109832046478786	0.00181139892477102
CEACAM1	32.8240099346338	-0.887016267649786	0.229234406707337	-3.86947265199258	0.000109071014462164	0.00180044804477846
CLDN15	48.5742920705477	0.638485137477792	0.164987210336981	3.86990686231805	0.000108876939659516	0.00179884482497121
AC084782,3	3.83742180202993	2.76782887853266	0.715212050644943	3.86994161526889	0.000108861420558255	0.00179884482497121
BACH1	862.999804698173	-0.587385388010599	0.151724624429039	-3.87139128022899	0.000108215921647714	0.0017911134792611
PRCD	27.6272930925446	1.03161291082014	0.266026165116572	3.87786257929963	0.000105378208986463	0.00174726299332871
RPS20P20	3.27014119951426	2.94287800605426	0.758744808080059	3.8786136981958	0.000105053424227648	0.00174343580779945
CACNB3	4.53689219944983	1.87122531803508	0.48173800875358	3.88432152753854	0.000102616037611065	0.00170756767877642
AHCY	64.1287671473525	-0.541240907333947	0.139323395166713	-3.88478120768091	0.000102422082782109	0.00170587012920939
C17orf67	66.1438083505537	0.573738043128406	0.147659747631073	3.88554126857841	0.000102102145846283	0.00170206937469177
LONRF3	2.33727455113128	-3.29100787139567	0.843966942080619	-3.89945116011582	0.0000964109816588119	0.00161444887517834
DMXL2	32.7745985330684	0.985472951620687	0.252447461258905	3.90367542896383	0.0000947428193239959	0.00159257747407758
IGHV3-15	9.13674901392307	-1.15370782351429	0.2954849117189	-3.90445595615331	0.0000944375881621377	0.00159001362137958
ATF5	53.9930931155538	1.08294364855721	0.277336419010376	3.90480144086917	0.0000943027804019406	0.00158918600143288
AP005131,6	26.7936849167663	-0.977743982930076	0.249830660545558	-3.91362685746804	0.0000909200998707428	0.00153776803372996
STAM	94.454651370819	-0.624840569996087	0.159530633095005	-3.9167434985604	0.0000897531561980275	0.00152219383921225
KANK1	48.7153383849828	-1.01176753503964	0.258299036615459	-3.91703952247371	0.0000896430566800789	0.00152171754221609
FRMD4A	20.0384244940729	2.09333664561184	0.533753648392281	3.92191538534149	0.000087847844026612	0.00149260888101626
ACVR1	32.8028087119814	0.805262481830353	0.205203087574199	3.92422205411106	0.0000870104516931185	0.0014797359493255
RBM38	901.827594020728	-0.634633371799313	0.161572316442106	-3.92785958494759	0.000085705222405771	0.00146424926014427
XYLT1	228.968273967454	-0.560106869282171	0.142439220879057	-3.9322517058539	0.000084153882393036	0.00143907016951188
ZFHX2-AS1	32.4603860052728	0.632799765331116	0.160850215333955	3.93409336765452	0.0000835113183659754	0.0014293994473822
LAMC3	4.98854174687519	-1.95605994192299	0.49686828860204	-3.93677758632262	0.0000825830814063272	0.00141481670582917
ABHD17B	88.1253190090637	-0.785801292144068	0.199250551706826	-3.94378477456004	0.0000802056461894304	0.00137662863959176
ENPP2	7.86044852866629	-2.02227986478003	0.512350483851113	-3.94706344293743	0.0000791155977782776	0.00135917666775756
SORBS2	1.77917495246828	3.55786950848139	0.901089924828099	3.94840671330347	0.0000786730619670111	0.00135282668372189
GLUL	78.2477675635676	1.03773682749183	0.262562917011852	3.9523358412604	0.0000773920194479522	0.00133203295810511
TRUB2	54.1855663841352	-0.544303860994707	0.137683637590575	-3.95329372843333	0.0000770827162183524	0.00132794124114699
TEAD2	29.640100117387	-1.21881508313376	0.308237003292304	-3.95414914535083	0.0000768074890715575	0.00132442950951085
RXRA	30.5801837781458	-1.03970849915065	0.262861361758324	-3.95534928448924	0.0000764229148107964	0.00132025210558614
KIAA0513	8.92252742952815	1.10882625161923	0.279785230726177	3.96313361052436	0.000073972354274579	0.00128149678917884
CD79B	180.240294827909	-0.651588690798934	0.164382360950894	-3.96386015524856	0.0000737474644706682	0.00127879481849419
WASF1	17.2783286816176	-1.12008200394869	0.282101579107185	-3.97049179055858	0.0000717244276472065	0.0012483818297995
EPOR	12.8323892535342	1.37500938881099	0.346035918091574	3.97360307679712	0.000070793500539105	0.00123449493327308
ABCB1	15.6572257020521	1.43713156520804	0.361540244910382	3.97502514710159	0.0000703718200499831	0.00122945268286948
IL5RA	24.4648416777635	1.57867143650572	0.395851177746529	3.98804279298261	0.0000666206484054996	0.00116721389094961
LILRA4	4.99232171111649	-2.69197468447599	0.674982436950505	-3.9882144143454	0.0000665724816175892	0.00116721389094961
PTCH1	132.157517742083	1.1808327200815	0.295812731792969	3.99182520956511	0.0000655666939209117	0.00115256262491315
TRANK1	1201.26457096568	-0.559629706863959	0.14017702050143	-3.99230704763232	0.000065433570565759	0.00115206653143889
GNA11	14.7984874337179	-1.01569807524781	0.254408026353608	-3.99239792000928	0.0000654084928201142	0.00115206653143889
TESPA1	65.3105972343391	-0.618633845551883	0.154856855949355	-3.99487540773917	0.0000647282831006535	0.00114269130794436
FBXO10	59.2756842101126	0.827662895589101	0.206980208340626	3.9987538046489	0.0000636768735279385	0.0011256459277291
AASS	28.2374293558401	-1.05898747629339	0.264835579010225	-3.99866015076662	0.00006370207093433	0.0011256459277291
CBWD5	127.673638621743	0.555510901873341	0.138775522501649	4.00294584995521	0.0000625586246062881	0.0011075503062453
EID3	30.183593269261	-0.719261730977349	0.17940081935542	-4.00924440346274	0.0000609133460177359	0.00108190883623637
FAT1	7.38178377898283	2.97924072421768	0.743108637491826	4.00915905684175	0.0000609353634724051	0.00108190883623637
NEK3	52.2322204512829	0.631803470825487	0.157567946300726	4.00972079447974	0.0000607905864517256	0.00108140799714796
NTAN1	50.0833626250406	0.609857318679348	0.151942282030965	4.01374331441899	0.0000597633361514951	0.00106415445197202
GBP2	61.7379131580166	-1.00845590387002	0.251237429553039	-4.01395566601722	0.0000597095662707577	0.00106415445197202
KLF7-IT1	35.8712191929961	0.91300654200446	0.22734549477707	4.01594297216988	0.0000592085729819049	0.00105630371452525
ABCA2	155.931611531286	0.584884922486416	0.145386533332653	4.02296491345705	0.0000574700606234754	0.00102924662626251
AC009951,1	97.8569347867805	-0.647694702585285	0.160817364074599	-4.02751721688982	0.0000563689409018557	0.00101050176762612
CRIP3	4.26351233321965	-1.85748306635776	0.46117536858224	-4.02771525302424	0.0000563214960893193	0.00101050176762612
IGHE	7.76593526967652	3.33735263803922	0.827110789928963	4.03495236511889	0.0000546133761501972	0.000982799714422972
ALPL	33.5313677824254	-2.40232954504269	0.594519183484009	-4.04079399249075	0.0000532705382634518	0.000960526304120588
CBR3	15.5364229401138	1.24430381295327	0.307401180953061	4.04781728259941	0.000051697477539168	0.000934887912535792
ZNF256	84.8020039973372	-0.574837805708083	0.141915968980328	-4.05055054648406	0.000051097270135608	0.000926266609676226
SPART	123.385886769469	-0.886271474877783	0.218785665363268	-4.05086628233268	0.0000510283636294205	0.000926266609676226
VASH1	11.4245460794177	1.68319794369547	0.415307152439123	4.05289900212397	0.0000505868450588975	0.000919283372402335
AC055720,1	2.03933356320255	3.45084458596016	0.850261885475522	4.05856671327826	0.0000493748286124672	0.000899019205177348
OSBP2	3.31426978475724	2.17956243561646	0.536885526815518	4.05964088572906	0.0000491482462129118	0.000895772652489554
GRIK4	2.06204925965283	3.98851099239723	0.981515572296388	4.06362477068558	0.000048316475929692	0.000883215659506902
ITGA6-AS1	5.25939918545921	1.80241442138126	0.443451523845109	4.06451285983362	0.0000481328852158767	0.00088072736912759
TTC26	26.089014087735	0.768828513551871	0.189060880469702	4.06656581542303	0.0000477110151418632	0.000874733374448746
FZD3	41.6753957412956	-0.80646863588881	0.198020385500335	-4.07265461003482	0.0000464803257961837	0.000853012823761021
LINC02576	13.7904638767177	-1.4761694956624	0.362373044896503	-4.07361837877321	0.000046288306580906	0.000851172686126986
STARD9	328.403192162737	0.845265446150483	0.207173600310289	4.07998627665161	0.0000450383596187233	0.000829832894107043
USP49	55.3667144917696	0.803276274425278	0.196738237041923	4.08296976989841	0.0000444638088693289	0.000820061142904105
NPM1P6	3.42413751576643	2.64189955144283	0.646791747908945	4.08462161118164	0.0000441487000738666	0.000815871495189762
LPCAT4	82.8995647082955	0.621745640803326	0.152146335540048	4.08649763792484	0.0000437933942517162	0.000810112300046205
FAM241A	6.89276612330412	1.62708384192961	0.397569345732837	4.09257871461497	0.0000426602359693258	0.000790727290883986
ABHD4	33.2356047889493	-0.60698961177071	0.147919796065807	-4.10350492574144	0.0000406937784689466	0.000759589905143698
PRDM15	240.609679196084	0.523871470017134	0.127545259000839	4.10733785105793	0.0000400245571512331	0.000748170164281234
MAP3K20	78.6533195586002	0.737862513595912	0.179649270247983	4.10723913644284	0.0000400416607271351	0.000748170164281234
PCDHGA4	5.73585774487025	2.20464190828586	0.53639967019185	4.11007319877236	0.0000395533715029467	0.000740538097745382
CCDC167	23.7056483042129	1.16292649879711	0.282418020930721	4.11774891334709	0.000038259120279006	0.000717030017835027
N4BP3	241.687407876606	0.548684722976818	0.133165725178229	4.12031491018021	0.0000378354910246486	0.000709807583894167
SPTBN2	4.75228590157202	-2.08916425113685	0.506053901833685	-4.12834333174147	0.0000365386264115686	0.000687563564341018
RN7SL663P	21.4168055973685	-0.960841470422487	0.232094146264827	-4.1398780877745	0.0000347490442035156	0.000656551696692493
TPST1	23.9437795358146	0.904516383457352	0.217902557445995	4.15101315954737	0.0000331006731242197	0.000627965121826966
TEDC1	94.9075547278361	1.15628988966731	0.27851609449769	4.15160887471407	0.0000330146139415182	0.000626973538455402
NUP62CL	6.44121698808297	1.50856732279344	0.36271323217772	4.15911852384334	0.0000319478100538383	0.000607958633578375
POTEH	5.63312236571665	4.41821880204298	1.06011782298256	4.16766769340097	0.000030773211151201	0.000588018702059098
ALG2	60.5308683807636	-0.558527606905097	0.133959766684835	-4.16936831652698	0.0000305445034604623	0.000584250223923112
BMP6	2.01068050355204	3.9115227806043	0.937134402621952	4.17391867128182	0.0000299404674390035	0.000574473043291905
FBLN5	1.97733224487663	3.67984340836929	0.881041002359143	4.17669938006956	0.0000295769498714671	0.00056808563966377
AC097717,1	38.7206604251748	0.806250618392741	0.192851208328623	4.18068740859986	0.000029062916659444	0.000559370700932908
IGLV3-21	45.8999101751348	1.359467281622	0.325087289451869	4.18185307679731	0.0000289142800892938	0.000557087801429654
PSEN2	43.3409433785559	0.708665620200534	0.16918729373824	4.18864563964805	0.0000280624192520782	0.000541237138048917
KNDC1	5.55601105267829	2.60458075040795	0.621717744410287	4.18932992314456	0.0000279779382034029	0.000540169266832401
DOK7	49.6828180852217	0.784983737136217	0.186877039028773	4.20053603811304	0.0000266283776532147	0.000517343370657325
IGKV3-15	67.023816640468	-0.776322895551042	0.184730945550796	-4.20245180490117	0.0000264039475937075	0.000513520800475524
KCTD3	21.8917673063401	-0.995725604361407	0.236893484338777	-4.20326294385303	0.000026309466598826	0.000512220192313346
AC128687,1	5.96807962684744	1.60443709381092	0.381698315353165	4.20341675421445	0.0000262915871592829	0.000512220192313346
CDHR1	5.12817172724717	2.87890711620703	0.684658523962838	4.20488026577653	0.0000261220406849963	0.000509640739084565
MEI1	47.8372099621658	0.575504522810656	0.136639581892989	4.21184341197245	0.0000253295112143467	0.000495742353450409
TMEM238	15.2068447496421	0.998987909424443	0.237005539929373	4.21504033079622	0.000024973355649203	0.000489287899382591
AC011379,2	59.0233537268102	0.69636593063151	0.165180247522769	4.21579420708593	0.0000248900662541853	0.000488171553150269
ATAD3C	3.47083085201625	2.33811919579069	0.554432701395502	4.21713796806296	0.000024742260385351	0.000485786136708785
IGKV3-20	114.516421506646	-0.612885735142189	0.145313624119815	-4.21767565742388	0.0000246833519076675	0.000485272390779242
ZNF57	8.26876488635626	-1.36824084275245	0.324216376690664	-4.22014722611588	0.0000244142824235682	0.000481384267892545
LINC00539	8.9288505623037	2.3586096857829	0.558619031657005	4.22221505555705	0.0000241913125719366	0.000478003848199906
PEA15	267.342959967664	-0.530913783360131	0.125634374993891	-4.22586400725078	0.0000238025715039499	0.000470823999663419
HIST2H2AC	230.50054542794	-0.80725511364568	0.19088002813111	-4.22912298132731	0.0000234604080717171	0.000464551132724268
AL391280,1	10.326131759339	1.95152991516545	0.461280199100302	4.23068217316024	0.0000232983668689244	0.000461835362057718
LTB4R	49.2469301498967	0.563610231661531	0.133191659767168	4.23157300274489	0.0000232062648099725	0.000460501644154257
BAZ2B	555.400399289713	0.666878764733054	0.157550026547574	4.23280642565733	0.0000230793141446607	0.000458472799400466
PGGHG	648.977481170289	0.666346604405101	0.157201217961321	4.23881324233159	0.0000224704487978379	0.000447478733711871
MMP25-AS1	37.7368966397006	0.850977258175764	0.200672678484497	4.24062341023423	0.0000222899840628436	0.000444697165916128
SNED1	510.160947106625	0.725895575529116	0.171086602734146	4.24285457732243	0.0000220694454728855	0.000440771250058039
BX571818,1	91.3391576059888	-0.794503019154809	0.187248771390057	-4.24303461783352	0.0000220517403078408	0.000440771250058039
IGHV3-23	79.3375684623978	-1.01080062435939	0.238119315099724	-4.24493336013529	0.0000218658394643777	0.000437647017715279
SNHG10	17.7356468052673	-1.03728542160724	0.243858365608799	-4.25363886540299	0.0000210324405259606	0.000422333226751811
KIAA0040	574.587888799356	-0.67729143079454	0.159055767537075	-4.25820101516701	0.0000206078604055197	0.000414705251587866
TRIM7	6.94507879279949	1.71211271739386	0.401720838117002	4.26194649353789	0.0000202653971470869	0.000409144916939119
IRAK3	8.127262405081	-2.39122543176013	0.560196398023726	-4.2685483880224	0.0000196749151116935	0.000397656181897997
SLC2A3	784.584406075041	-0.690894667647958	0.161530820745784	-4.27716930093039	0.000018928484786529	0.000383405138350719
THBS3	61.8666756492569	0.51550672985077	0.120499237456274	4.27809122060074	0.0000188502775400408	0.000382238305440346
HACD4	58.7053734323496	0.631503138673322	0.147357489573661	4.28551776024689	0.0000182314081709685	0.000370905205267708
AC003102,1	65.8073396941816	0.769900510670893	0.179583544299411	4.28714397900107	0.0000180984994618515	0.000369010504412299
OR7E94P	1.2034552375687	4.06900364325352	0.947882085039054	4.29273187823343	0.0000176488080750675	0.000360634344740971
JSRP1	4.93583819182964	2.28337375905053	0.531848183424834	4.29328110955792	0.0000176051873895663	0.000360139632663741
EEPD1	3.35153585699591	3.19635024885511	0.744373218119135	4.29401565108907	0.0000175470096587885	0.000359345714358898
AC079331,2	4.60837150520747	2.51755542710035	0.58621669920753	4.29458156088639	0.0000175023130068912	0.000358826425999844
PMFBP1	47.7509212054644	-1.60946769670216	0.374521124816649	-4.29740164187024	0.0000172811901032091	0.000355471398198384
HS3ST3B1	4.30443190451314	-2.7654477378006	0.642894651135423	-4.30155661260599	0.0000169602428512864	0.000349256765663449
SCARNA13	114.242852156413	-0.529293869567039	0.122867269689666	-4.30785082881642	0.0000164848496607185	0.000340877851764182
NAV2	33.7787611711386	2.25539010171409	0.523280191405838	4.31010028423738	0.0000163180529303645	0.000337907538024535
AC079921,2	20.3247103705775	1.13156984724186	0.262401563656123	4.31235939098586	0.0000161521602492688	0.000334846012586517
SPSB1	7.96597071382019	2.02485562170358	0.469486950050605	4.31291140570644	0.0000161118693014477	0.000334384365793133
SLC8A3	3.13524489182456	3.61869776286633	0.838726663143358	4.31451380036527	0.0000159954542249039	0.000332340042204778
MBOAT1	40.0696359817387	1.64396091843235	0.380970880042516	4.3151878648806	0.0000159467229396073	0.000331698988140665
KCNQ1OT1	59.7410995069642	-0.811204875748117	0.187794094211531	-4.31965062135755	0.0000156276416161994	0.000325426781758658
ADAM15	28.5751665135916	-0.885545711823902	0.204982129584744	-4.32011177568432	0.0000155950188612202	0.000325426781758658
PRR11	10.3144102873957	1.63619977633358	0.378780404087978	4.31965265012376	0.0000156274979558382	0.000325426781758658
PDLIM7	44.7247061597396	0.883936569945569	0.204461429772966	4.32324361092012	0.0000153751796200702	0.000321251219223853
PLA2G16	8.25471026550665	1.98959268017857	0.46006357622406	4.32460377869513	0.00001528062567052	0.000319635545310968
PRKCH	5.92960185372415	2.90908530349033	0.672481787575564	4.32589455541715	0.0000151914084208069	0.000318127981760329
RIMKLB	147.629033309614	0.665137144740063	0.153746220405572	4.32620160017903	0.0000151702590204887	0.000318044051826155
FGD4	30.2694140668565	1.85408959222313	0.428165237270378	4.33031323150672	0.0000148897389052481	0.000312516081049744
EPS8	12.3739608775225	1.85157859091214	0.427486874925802	4.33131097003508	0.0000148224167635114	0.000311455402752198
IL13RA1	120.505279997461	1.39651589637913	0.322294498550332	4.3330429239736	0.0000147062422960113	0.000309715799727802
LINC02495	1.64046761860042	3.86659988575792	0.891546958135614	4.33695595108493	0.0000144469562786307	0.000304600939538311
CASP1	109.21303355592	-0.567335410912749	0.130793709272237	-4.33763530424759	0.0000144023872718579	0.000304006704712231
ITGAV	46.8632426473719	0.804627245846267	0.185444131129956	4.33891998060807	0.0000143184641799889	0.000302579481088284
GPR25	8.57651747575434	2.83518157257421	0.653280594502226	4.33991396106677	0.0000142538513896423	0.000301557535556926
SAMHD1	102.388203296245	0.745274100211107	0.171211701024	4.35293905588052	0.000013432450040902	0.00028450419869737
AL031282,2	69.676236229014	0.748103752536324	0.171857746273593	4.35304063248543	0.0000134262253929662	0.00028450419869737
AC097634,1	3.47656489646186	-1.97655673954959	0.453765443370801	-4.35589965790855	0.0000132521478227712	0.000281327632384093
PLA2G2D	7.1042378000495	1.91361278392547	0.439176131278513	4.35727865800592	0.0000131689563581597	0.000279881805577657
CYP2R1	37.2411351748325	0.750732543544933	0.172275859687064	4.35773500076344	0.0000131415362837797	0.000279619339689505
TMCC2	9.69875539999004	1.94653868997535	0.446310933010112	4.36139593723832	0.0000129235258979087	0.000275296325499194
NUDT1	17.3057881000385	-0.872738242995362	0.200081854504647	-4.36190600669933	0.0000128934263113644	0.00027497084112765
NRROS	188.530558542164	-0.581206841419825	0.133210101829562	-4.36308383101052	0.0000128241773448092	0.000274124177944228
GALNTL6	39.5668007211374	-2.16892585908941	0.496958119764688	-4.36440370491665	0.0000127469983844952	0.000272788705912255
AL022332,1	3.19343430933255	3.76811148944964	0.862931458763641	4.36664053811223	0.0000126172116775996	0.000270323031716147
AC019227,1	22.0004205492076	-0.817959945668254	0.187151024612235	-4.37058759022568	0.0000123912635331042	0.000266404986782406
AC010149,2	6.97235710701119	2.97095158520055	0.678837587494788	4.37652781744847	0.000012058480824826	0.000260457570691294
TTYH3	101.815555418478	-0.557626813213415	0.127369893093898	-4.37801115843231	0.0000119767220002061	0.000258993123533594
BAIAP2L1	2.86382058460414	4.31357103671827	0.985229193283751	4.37824119110927	0.0000119640905350223	0.000258993123533594
VPS26AP1	4.57091017929014	2.39661716895466	0.547229419954783	4.37954737366403	0.0000118926066720274	0.000257775028262612
SFMBT2	190.773585703268	-0.792209604561193	0.18085127816214	-4.38044791616538	0.0000118435600057905	0.000257012178184138
AC007384,1	216.269547813482	-0.575114484950248	0.131153978016717	-4.38503271991446	0.0000115968345736908	0.000252248146166776
PERP	2.04475013123099	4.14461031686169	0.944577543487732	4.38779255915639	0.0000114506910022691	0.000249361644197301
AL592076,1	2.27533823905631	-3.24013943410948	0.7371164186861	-4.39569564857203	0.0000110418556929695	0.000240740999444601
CDR2	107.380001317511	0.6244670440734	0.141915446863262	4.40027536026492	0.0000108113598025845	0.00023627087135118
AJM1	22.3248813227516	0.982006269058829	0.223080771947356	4.40202111767199	0.0000107247115254405	0.000234653652880923
CSGALNACT1	737.864663798458	-0.544298750319411	0.12354260565786	-4.40575740993189	0.0000105414886471521	0.000230917096055796
LUZP1	88.1571161477839	-0.668367507208448	0.151627245042981	-4.40796445928297	0.0000104346662320601	0.000228847278096504
SNX29P2	21.5400779615353	-1.38894098454021	0.314952884645862	-4.40999607322841	0.0000103372493613238	0.000227248014988153
TARS	204.874248106182	0.636630443388607	0.144267524091579	4.41284653214455	0.0000102020316028391	0.000224541511695227
SIGIRR	104.97919740734	0.619739322885959	0.140315810318887	4.41674620612972	0.0000100197759500191	0.000221054605204107
KATNAL1	91.6339713573382	0.707707646083041	0.15999378017669	4.42334474066104	9.71844793430471E-06	0.000214917858132407
ITPK1	90.506573625154	-0.580518063052804	0.131109072835008	-4.42774897648273	9.52216277578866E-06	0.000211080296465929
Z99774,1	5.71136197719666	2.29956260936236	0.51804583185755	4.43891730798576	9.04125428381219E-06	0.000200659607633794
LINC01145	81.0128225062269	0.618255251747181	0.139222717225005	4.44076415164334	8.96399963733422E-06	0.000199183292540238
VAV3-AS1	9.68681463520322	-1.5052895251599	0.33892009461378	-4.44142896535915	8.93634476782292E-06	0.00019880688347984
ZNF804A	46.9417145399708	-1.12079709815969	0.252167253139986	-4.44465760007905	0.0000088031956216753	0.000196079821806199
AC006460,2	7.32126760338395	1.93350340209847	0.434981350133902	4.445025979857	8.78812466979136E-06	0.000195979405196285
TCAF2	34.2949900734482	1.02181674918536	0.229393221006214	4.45443306782672	8.41151640909086E-06	0.000188259680885732
TNRC6C-AS1	117.075046252133	0.538546463014678	0.120676106605692	4.46274310766731	8.09170417299328E-06	0.000181539878144761
FCRLA	395.38690556895	-0.890283235469283	0.199000903371047	-4.47376479396833	7.68542793136304E-06	0.000173052706114697
AC018816,2	22.769327634041	1.01325418943869	0.226042760832011	4.48257748095599	7.37468534252014E-06	0.000166257487053607
FGR	201.410799969202	-1.42478501552968	0.317702092099973	-4.48465732822854	7.30312045203204E-06	0.000164844400081511
SLFN11	140.25976939917	0.694443483899178	0.154545152218958	4.49346662725014	7.00730071224075E-06	0.000159135198794266
POMP	48.6114263676815	-0.601934050543021	0.133940843209144	-4.49402912600098	6.98880631002456E-06	0.000158917508324113
GPT2	39.3099623908083	-0.893531260068792	0.19875266646411	-4.49569445263337	6.93432534082554E-06	0.000158058319869382
TNFRSF8	3.66287314598015	4.19973987237973	0.934123848652841	4.49591334000994	6.92719474381657E-06	0.000158058319869382
ADPRM	46.825399910875	-0.64496124723834	0.143321799743811	-4.50009174034384	6.79241414692802E-06	0.000155204990248895
GZF1	92.8024447084537	-0.596742696477915	0.132572232143788	-4.50126460743822	6.75503475420752E-06	0.00015454120200933
MARCKSL1	157.028256815814	0.815628438330277	0.18096206212874	4.5071791774235	6.56951549743591E-06	0.000150482457456081
ST6GALNAC4	160.079485399254	-0.5744333863884	0.127264747154348	-4.51368819121388	6.37098647543805E-06	0.000146296142407522
CPNE5	445.840195845321	0.625835901771561	0.1385654185173	4.51653744829144	6.28590050509721E-06	0.000144521187077539
AC241952,1	140.747736739464	0.742920886782441	0.164440923830492	4.51785887282081	6.24680954073074E-06	0.000143899020225561
MAP10	8.18371149851251	1.79022497278883	0.396267885296576	4.51771399907662	6.25108387958404E-06	0.000143899020225561
PUS7	67.6843093552915	0.715043416722305	0.158173694946436	4.52062156709715	6.16583249810034E-06	0.000142289622101684
CAMK4	60.1500006964313	2.44562743212388	0.540326489862633	4.52620309758574	0.0000060052869128056	0.000138757276936731
TNFRSF25	5.86128753953097	2.30861736228207	0.509591080937262	4.5303331409097	5.88907505507577E-06	0.000136582373214845
IGHV3-33	51.7486128598917	-1.36581759350115	0.301357210757576	-4.53222137963	5.83666335748303E-06	0.000135706080118722
LMO7	83.2793793820591	0.630008923636297	0.138954087576771	4.53393588215405	5.78946100992157E-06	0.000134777490060332
KCTD12	24.6796377533937	1.10031988892258	0.242432719148697	4.53866084077412	5.66126059151481E-06	0.000132124564798699
SHCBP1	17.3221841884531	1.65166704346237	0.363544011653635	4.54323820642653	5.53965916586475E-06	0.000129449415822991
AC009495,3	3.8026330464603	2.37816518345224	0.523167746433542	4.54570297894757	0.0000054752202834161	0.000128104964865703
PRDM4	1071.1070975642	0.645970101187986	0.142084161546885	4.54639063323626	5.45737070737925E-06	0.000128101363446256
AC079331,1	4.96003358224789	2.19244914168493	0.482268905062941	4.54611342068341	5.46455965499835E-06	0.000128101363446256
AL512631,1	11.2972206775854	2.18151600647279	0.479752996039643	4.54716494629774	5.43733839583622E-06	0.000127863595179145
LINC02175	8.89488549559345	-1.53422622463383	0.337340670375724	-4.54800253679769	5.41574829584386E-06	0.000127517504925237
CDCA7	18.8852368164879	1.545472227331	0.33959508173662	4.55092641338552	5.34102267241428E-06	0.000125917833118138
COL9A3	68.4951501745605	-0.983330600908437	0.215932395727412	-4.55388177209764	5.26649616198895E-06	0.000124318791080843
ZC3HAV1L	5.91092109926359	2.28392720790897	0.501089540699094	4.55792233204979	5.16621336397632E-06	0.000122106907968429
AHR	45.4656885325268	0.928194584611171	0.203628429883979	4.55827599878872	5.15752325844878E-06	0.000122056998134258
ZNF415P1	21.7149111320105	0.995352735878474	0.218221514252241	4.56120350593825	5.08612566049243E-06	0.000120675160492042
CMAHP	79.7957577029411	0.599705856535047	0.131439731977027	4.56259190059716	5.05259656355919E-06	0.00012003313270202
SLC19A1	54.4999589088365	0.64055360644588	0.140301463172409	4.5655518621266	4.98182009029241E-06	0.000118503448660622
Z85996,2	5.54089419040556	2.14785931486807	0.47040265452354	4.56600168858227	4.97114762415453E-06	0.000118401377430761
ARVCF	9.84680787102187	1.5784126173957	0.345575910484376	4.56748450776944	4.93612147525335E-06	0.000117869752705084
ZNF385A	21.7355578821636	-1.09889913635645	0.240337150398577	-4.57232323231771	4.82346095230088E-06	0.000115476767108375
SLC30A4	82.1107773264129	0.744203032240687	0.162558569523628	4.57806090704137	4.69306060183846E-06	0.000112500059956732
MYADM	162.831374361061	1.39802172159795	0.304803971073098	4.58662568166697	4.50467270624005E-06	0.000108123799989105
RELL1	16.3651371120206	1.58037980992786	0.344009021219561	4.59400687902075	4.34815034870794E-06	0.000104502048665709
LLGL2	90.4464066965631	0.609903765353018	0.132696191263176	4.5962416822002	4.30179702606334E-06	0.000103522103789337
SHROOM1	3.81888929342905	3.29653225749424	0.716287730915871	4.60224587859291	4.17959368042633E-06	0.000100711923567052
YBX3	91.4856041719581	-1.46511914404392	0.318228531068204	-4.60398424718843	4.14483828962778E-06	0.000100054101068974
PCDHGC5	4.67065400861673	2.32037077659018	0.504003239418445	4.60388067994879	4.14690113840904E-06	0.000100054101068974
