# Supplementary material for: Human Blood IgA+ Memory B Cells Differ From IgG+ B Cells by Expressing Gut‐Homing and Regulatory Markers
Source: Eur J Immunol. 2026 Apr 26;56:e70191. doi: 10.1002/eji.70191 (PMC13111729; doi:10.1002/eji.70191)
Supplement: Supplementary file 5 — Supporting File 5: eji70191‐sup‐0005‐tableS4.xlsx. [file EJI-56-e70191-s005.xlsx]

## Sheet: Table S4_DE_genes_IgG_vs_IgM_me
Table S4: Differentially expressed genes in IgG+ memory B cells versus IgM+ memory B cells (p adjusted <0.05)
Gene	baseMean	log2FoldChange	lfcSE	stat	pvalue	padj
IGHM	2656.1917442616	-4.00649248080806	0.139429539389046	-28.734890026631	1.39911309994899E-181	2.67734282806239E-177
COCH	273.751703856271	5.14186159508707	0.236209899357584	21.7681884166214	4.64634527914771E-105	4.44562316308853E-101
PAG1	539.338895680057	2.10877255373096	0.11192999364855	18.840102505074	3.54278929460534E-79	2.25982719805226E-75
TEX9	243.200068197885	3.19758741092837	0.17292592172078	18.4910820720762	2.43616595405065E-76	1.16546179241783E-72
IGHD	426.390563829441	-4.53443896661768	0.246008772244042	-18.4320214488916	7.27145813008671E-76	2.78293245554679E-72
PDE4D	490.423184925898	3.69138972234689	0.20732937917307	17.8044700518081	6.52469169336287E-71	2.08094167073653E-67
FGD6	132.795837089326	5.22562894832025	0.310076279850269	16.8527207267954	1.00197090351818E-63	2.7391021728177E-60
PLEKHG7	226.086684514056	2.36411937837798	0.146433092866234	16.1447069928216	1.23734681702931E-58	2.95973358633412E-55
EPHA4	333.562275578679	3.7297241727313	0.234436150519506	15.9093389158042	5.45868367722935E-57	1.16063745386068E-53
PIK3R5	593.295206158628	2.18030884969072	0.141565945486315	15.4013653651011	1.60249626039448E-53	3.06653684389088E-50
MLXIP	721.2592259253	0.915611167492061	0.0594982855012503	15.388866414862	1.94408325251969E-53	3.3819979200197E-50
PITPNM2	278.320878820311	-1.62967287698991	0.109117633374626	-14.9350093709865	1.95046679086953E-50	3.11034437583994E-47
CDK6	126.04771832634	2.0502771464328	0.137901791938417	14.86766138143	5.34479657117314E-50	7.86754055276686E-47
BAIAP3	1000.57258605257	3.32406691772178	0.224993242935727	14.7740744315213	2.15294472523194E-49	2.94276787585989E-46
SSPN	261.592251170913	2.58587099760254	0.175507442212488	14.7336828854916	3.91760935954506E-49	4.99782484695028E-46
SLC25A42	199.015071246792	1.65984605661655	0.114467091346641	14.5006397654505	1.20025961896591E-47	1.43551050428323E-44
MUC16	181.458431284086	7.34786911631845	0.51288347092768	14.3265859260934	1.49280916663277E-46	1.68037624780498E-43
PARM1	175.079662835581	3.41509082856995	0.246603706712771	13.8484975513674	1.29900772678779E-43	1.38098954776729E-40
TCF7	932.2953272472	3.55152624703593	0.260264454218734	13.6458367228708	2.13745975385842E-42	2.15275946578077E-39
MIAT	556.143647361104	3.04031912854516	0.223951066304452	13.575818944358	5.57174453790277E-42	5.33104517386537E-39
IFNG-AS1	113.353878390584	2.78346077013717	0.205767954749625	13.5271829548194	1.0808682872735E-41	9.84928359298369E-39
GDPD5	279.28843103065	2.03110749267218	0.150427969443527	13.5021931106681	1.51789424467415E-41	1.32029201209475E-38
FAM129A	149.320070973101	4.27066344510047	0.31924475677154	13.3773957269929	8.19693934360964E-41	6.81985353388322E-38
ZBTB38	433.663474945588	1.55265813317891	0.117970260655577	13.1614368278121	1.46277399709402E-39	1.1663184670163E-36
TRERF1	150.104281334032	3.36577032468275	0.25641291578867	13.1263681251406	2.32544697896432E-39	1.77999013557845E-36
GRAMD1C	148.661529482839	2.47592449319807	0.18879001741259	13.1147002745759	2.71252501232027E-39	1.99641840906772E-36
FOXP1	1186.51996801943	-1.17165665188771	0.0895176732704429	-13.0885512221481	3.82840511479636E-39	2.71334667691641E-36
TOX	108.779558063375	4.56351664115196	0.348754973879094	13.0851657551816	4.00286029853466E-39	2.73566909545569E-36
PARP15	1671.73687177352	-0.82547459627149	0.0632289058413231	-13.0553357722664	5.92482321367236E-39	3.90956610402877E-36
DAAM1	491.70504675844	1.3367302468295	0.103065502724121	12.9697154867384	1.81703537147428E-38	1.15902629561773E-35
CLIP4	100.164838269415	2.64677213450856	0.205999764226066	12.8484231253972	8.778136992806E-38	5.41865901594631E-35
NOL4L	312.906885365747	2.04981985225681	0.160893580717936	12.7402214750281	3.53390198818389E-37	2.11327338893397E-34
LYPLAL1	143.168083344372	2.03150703220016	0.159995744596372	12.6972566509511	6.1238964681582E-37	3.55111766105077E-34
NEK6	1059.20218766699	1.5513022549606	0.122554750643914	12.6580344442783	1.0099644883004E-36	5.68431777885777E-34
MARC2	39.2528985783149	4.41122279286976	0.34994658090202	12.6054176083087	1.97125705058157E-36	1.07777071199797E-33
PLEKHA2	1206.84631101552	-1.11020478230166	0.0882661464089955	-12.5779228783518	2.79276700105129E-36	1.48451081478104E-33
NUGGC	106.22661824921	2.61967629526325	0.209785758301853	12.4873886410054	8.7477979166445E-36	4.52426651170025E-33
PDE3B	90.9008313141419	4.04480529214427	0.324015989827801	12.4833508812139	9.20304403998652E-36	4.63445923024163E-33
PRICKLE2	46.4848768187124	4.30132753852547	0.347650287782117	12.3725700501109	3.67859555541186E-35	1.80496421918875E-32
SHISA8	120.181986789032	3.46619189421868	0.280217944181377	12.3696285915763	3.8158172833997E-35	1.82548698837842E-32
SSBP3	105.279905199981	2.4906854083695	0.201605740000615	12.3542385666296	4.62110801019785E-35	2.15681763129624E-32
MFGE8	29.224074529229	4.41732911358261	0.359391889967663	12.2911207428194	1.01094636614314E-34	4.60606420536073E-32
AC022182.1	67.5820511795186	2.58029940009336	0.210359037929839	12.2661684778858	1.37612688018045E-34	6.12408464631001E-32
FAM102A	821.619238438952	0.953362263890291	0.0777927592918978	12.2551542401657	1.57649109317324E-34	6.70394079088068E-32
SMAGP	86.9057162101083	1.59023106291082	0.129749112584009	12.2561999172147	1.55628543146692E-34	6.70394079088068E-32
EYA2	20.9935661110401	7.82730394231115	0.640848189182409	12.2139752821915	2.61778994790038E-34	1.08900061832656E-31
SH3RF1	44.1492790873187	2.57181946327497	0.210871242491414	12.1961602392498	3.25829779364281E-34	1.32661248040742E-31
TNIK	69.3765202767103	4.64257021563638	0.38178911740679	12.1600381047263	5.07350189686185E-34	2.02263608954892E-31
ILDR1	64.7002101865411	3.67456927155506	0.302326178946747	12.1543204903943	5.44123196717925E-34	2.12496765150902E-31
CREB3L2	184.806319602792	-1.5410068529332	0.129723023697612	-11.8792085553397	1.51797764793753E-32	5.80960405418651E-30
APLP2	318.876863169197	-1.5660820207121	0.132314354158778	-11.8360704752623	2.54080957590936E-32	9.53351608717677E-30
ARID5B	1810.47071410481	1.1379896753392	0.0968009717404729	11.7559736733862	6.5797866213535E-32	2.42136147665809E-29
PTPRJ	1013.32323187929	-1.76496129719758	0.150483206689298	-11.7286263100552	9.09222456132888E-32	3.28280772086018E-29
ADD2	468.590781856022	1.65789289185967	0.141537804004706	11.7134281086101	1.08790244647806E-31	3.85520392885263E-29
SCPEP1	142.800157191406	1.76935631183842	0.153170470021244	11.5515497967266	7.25011217349554E-31	2.5225117554911E-28
LCP2	77.8045601140686	3.7270291393241	0.32388259188603	11.5073462813204	1.21149159647358E-30	4.1398398553783E-28
MGAT4A	115.007910577503	1.68006013557413	0.14713417184806	11.4185584114958	3.37790425361402E-30	1.13402764556417E-27
BRIP1	51.7767421543038	3.7391803405468	0.327923320246659	11.4026057608048	4.05788486046761E-30	1.338822149826E-27
SLC38A1	1217.44651008937	-0.662375462076618	0.0581576372477082	-11.3893117640834	4.72708602062223E-30	1.53317827272249E-27
DPYSL2	148.421087238787	1.60326881583899	0.141689887845473	11.3153368967835	1.10178261420895E-29	3.51395201758375E-27
IL6R	47.7328926033478	3.08930916092122	0.275615023473226	11.20878362141	3.69232569546992E-29	1.15830072964775E-26
MYO1G	1293.21086997238	0.771076501081368	0.0688074854815994	11.2062880322457	3.79788826616509E-29	1.17013244813772E-26
S100A10	143.744594298289	1.71809285292689	0.153332318250899	11.2050275670883	3.85233822286145E-29	1.17013244813772E-26
PSME4	722.160445884048	-0.780083989721652	0.0697028392295494	-11.1915669195717	4.4843798080295E-29	1.34082956260082E-26
SYNPO	395.897333792703	1.03847751778887	0.0931700773554006	11.1460411675689	7.48635243342453E-29	2.20398215640018E-26
TRPS1	164.451939499963	-1.66410982646133	0.149387057706747	-11.1395849948932	8.04935558900332E-29	2.3338252810783E-26
UVRAG	791.533749108117	0.693700219356047	0.0626029788504728	11.0809458606267	1.55223989424324E-28	4.43338248003561E-26
ITPR1	3919.28574954431	0.809368582617115	0.0739008111723271	10.9520933502309	6.49294596940628E-28	1.82719138339057E-25
PIK3R6	59.7955686891819	2.34377394549818	0.215182930007942	10.8920068400021	1.25836335279683E-27	3.48986103175653E-25
PLEKHG1	1199.93987253486	-1.0887256585323	0.100706633924054	-10.8108633573568	3.05778550884861E-27	8.35911192818958E-25
HIPK2	1854.63009157906	1.47008738760056	0.136553550980065	10.7656474478293	5.00087979326373E-27	1.34784275667457E-24
TCF7L1	27.6439030467876	6.33440108382371	0.593172299186973	10.6788551867744	1.27838399268558E-26	3.39766056722656E-24
MARK1	24.4199251766856	6.40805652848923	0.600958870545334	10.6630534010993	1.51538994310884E-26	3.97239752757955E-24
LRRK2	808.854406270062	-0.887279699767361	0.0837510628375302	-10.5942500274726	3.16870648768145E-26	8.19410369571247E-24
STK38	560.358334742441	1.02631675699391	0.0970199398018867	10.5784105730187	3.75270077872334E-26	9.57489094688666E-24
CD86	120.162727849422	2.26493972238313	0.214494035851664	10.559453149315	4.59329869449263E-26	1.15654426076067E-23
KCNIP2	54.9160275989285	2.62564628492951	0.248972822659099	10.5459152404141	5.30537539211648E-26	1.31848913640962E-23
FOXP1-IT1	26.7467635358442	-2.50025827654411	0.237977638778461	-10.5062739901864	8.08240101468559E-26	1.98288238226953E-23
CD247	23.5889171363121	3.56440303296017	0.341313857423753	10.4431828811886	1.57441569305304E-25	3.81367325345102E-23
RASA3	1109.51176310503	0.766348150262548	0.0734364273261252	10.435531495279	1.70656030925933E-25	4.08209225974833E-23
AL022324.1	16.6830535088224	7.41080748267145	0.713773988257364	10.3825687186563	2.97656610390271E-25	7.03204555114595E-23
TERF2	305.493598122247	0.813468001350449	0.0783593493843167	10.3812500708851	3.01797224328031E-25	7.04291668870877E-23
ZYG11A	30.9083236327723	4.03851759893784	0.389470502613212	10.3692515141475	3.42194501287694E-25	7.88943852607388E-23
TBC1D4	26.9922684159206	4.09441600186275	0.395097925680718	10.3630409975158	3.65164109221003E-25	8.31878618339656E-23
ZCCHC7	764.271929108193	-0.526419488749093	0.0508436737058508	-10.3536871036232	4.02673006922699E-25	9.06535371820325E-23
NBEAL2	591.213435132705	1.02752563239879	0.0995231185427018	10.324491911474	5.46071430501008E-25	1.21507242954271E-22
AK8	28.609661235562	4.47797373763138	0.433801909887221	10.3226233807858	5.56806301292713E-25	1.22471785994682E-22
ZNF516	146.363868024656	-2.11940221359011	0.206727728278341	-10.2521429091337	1.15748458958562E-24	2.51700285298982E-22
ZDHHC23	263.909029043443	1.05262303808846	0.103070048610074	10.2126956597319	1.73963403501806E-24	3.74040863978714E-22
STEAP1B	75.8357739037608	-3.23841905008387	0.318987527684132	-10.1521807877411	3.24040174406741E-24	6.88981419716377E-22
SEL1L3	2836.15180073573	0.675434785010383	0.0666306077033618	10.1370047233759	3.7852825441358E-24	7.95990843566842E-22
SEMA3D	14.9290263937024	-4.97924828700627	0.492216966658605	-10.1159623180154	4.69381357019777E-24	9.76313222601137E-22
CBLB	542.630708482444	-1.37401872148662	0.136099503328099	-10.0956924006859	5.77222687855559E-24	1.18771326395742E-21
KCNMA1	24.2126092419609	4.17354822291342	0.413614203590258	10.090437385095	6.08975628913895E-24	1.23971889732939E-21
RHBDF2	1633.54524538616	0.666183223403702	0.0662046416683925	10.0624851462908	8.09291994904797E-24	1.63016964363139E-21
SLFN13	122.312431784399	1.32361898659219	0.131746556823288	10.0467064833244	9.49891292545422E-24	1.89344997647387E-21
CHKA	63.631146715374	-1.38776222373889	0.138965346490195	-9.98639055555335	1.74832270629514E-23	3.41386768445549E-21
ADK	253.408552930458	1.19102867406123	0.12043149547898	9.88967769041038	4.61511374158016E-23	8.92068854130081E-21
COL18A1	327.175080338155	3.27527274462501	0.335776587012444	9.75432138901225	1.76778994756116E-22	3.38284284365304E-20
ASAP1	427.869308023083	0.872109259677868	0.0897063254956563	9.72182568909364	2.4337802594165E-22	4.61117020239547E-20
GSTK1	477.660101643669	0.856935059184397	0.0886431737782328	9.66724252595326	4.15420247881483E-22	7.79360967005889E-20
RFTN1	166.30515179705	1.5229146124632	0.157875247581426	9.64631654292571	5.09531190785727E-22	9.46639695813173E-20
NEIL1	152.654319317597	1.73942841216137	0.180831840965705	9.6190383445317	6.64494771100471E-22	1.22267037882487E-19
C16orf74	61.9389135136945	-2.18890303723788	0.228718346212768	-9.57029933751632	1.0659659337826E-21	1.9426975341775E-19
DPYD	86.767800482568	-2.04058075257653	0.21388319775616	-9.54063140061573	1.41965313338535E-21	2.56287569438321E-19
HOPX	13.0720020803119	6.46704813049342	0.67940570759459	9.5186838411908	1.75386205082522E-21	3.13662656117676E-19
SLCO5A1	21.9229854721751	3.02901624443	0.318583460556794	9.50776364578415	1.94805284257907E-21	3.45166103662899E-19
KCNH8	184.01303047964	2.2087298418658	0.232558093298404	9.49754020829408	2.1490660311202E-21	3.77289243775377E-19
ITGB2-AS1	109.622430731155	2.19857674014012	0.231734618695652	9.48747646128615	2.3669480937284E-21	4.11762897468969E-19
EHD1	576.155752068151	0.859673005324941	0.0907205704643063	9.47605378719677	2.64081555773142E-21	4.55267085700437E-19
CD72	165.419137929553	-1.67215390549821	0.176507885430733	-9.4735365585376	2.7052601494528E-21	4.62213019820793E-19
PCDHGB2	23.6147804264583	2.42763207366659	0.257055567235264	9.44399726400304	3.58823391985704E-21	6.07649949472428E-19
FBLN2	51.6822055057161	-3.42728755007127	0.363538578104003	-9.42757593415788	4.19675481220677E-21	7.04465790231481E-19
OBSCN	502.682962970369	-1.24157199792973	0.131712815880143	-9.42635680235965	4.24580247582422E-21	7.0650153197715E-19
RABGAP1L	1139.75343567263	0.715084669767449	0.0759737801014626	9.41225602849373	4.85600154779973E-21	8.01072807057721E-19
IGHG3	172.726390512499	2.81570937226006	0.300695936080754	9.36397547954849	7.67916574248537E-21	1.25597021921539E-18
DUX4L50	18.795817685524	3.08529307599414	0.329865663319726	9.35318045820275	8.50509589549157E-21	1.37926707674684E-18
RRBP1	131.051191059628	-1.47590328691897	0.157960192433307	-9.34351411063343	9.31887094573838E-21	1.49853709594664E-18
TMEM71	22.4923180704739	-2.50965124661881	0.269071920031875	-9.32706484690602	1.08843270904338E-20	1.73568736002118E-18
KIAA0319	50.5006144986751	2.2920316543679	0.246020515536413	9.31642488989361	1.20326450213799E-20	1.90294789362914E-18
NIN	2635.96410399801	0.591597457724786	0.0636878997854238	9.2890087397761	1.55731875914139E-20	2.40330766493193E-18
CAMK2D	329.268307594134	-1.37615999245437	0.148149293149146	-9.2890081565826	1.55732729123934E-20	2.40330766493193E-18
TOP1MT	274.028577249465	-1.16198349977879	0.125268200110406	-9.27596547850664	1.7601759594152E-20	2.69461817274954E-18
SLC9A7	821.549832965992	-0.828927180098699	0.0894359728587823	-9.26838668605484	1.88982655300127E-20	2.87013658081208E-18
PSIP1	1054.00680474134	0.58449355794685	0.0632506265068212	9.24091333520335	2.44402021693496E-20	3.68258038356436E-18
MAP4K4	2639.13218036534	0.512944441242312	0.0557188169069155	9.20594638790057	3.38673491068641E-20	5.06316869147619E-18
HOMER3	22.7849927369308	3.082810324509	0.335317819766012	9.19369667457642	3.79567873702825E-20	5.63055103192036E-18
MAST4	266.870899252445	-1.41362290876806	0.154417108245551	-9.15457441749362	5.45724867485268E-20	8.03307004938314E-18
TNFSF9	60.4087399952902	-1.89611236763927	0.207808407072351	-9.1243294453391	7.21817127093902E-20	1.05440401099763E-17
ABCB4	184.151353263758	-1.33678111703037	0.146673880207433	-9.11396845259586	7.94224067430443E-20	1.15138422381432E-17
PITPNC1	89.9497394756261	2.01406920230575	0.22142228507791	9.09605463423464	9.36728777021294E-20	1.34776254714883E-17
MIR4477B	22.7188950866032	2.94848199778056	0.324705985949224	9.08046702360956	1.08109962223798E-19	1.54387480381687E-17
MEF2C	1325.58693256729	0.646525035773469	0.0712205781181146	9.07778415812983	1.10807634894516E-19	1.57067770469737E-17
ITGA3	63.3738482054478	1.92850855652922	0.213094100558439	9.05003259815889	1.42925665850133E-19	2.01104819243246E-17
GCSAM	34.0239221859478	3.15451389885745	0.34873696186381	9.04553931421058	1.48928170453277E-19	2.08021129182037E-17
LRIG1	35.3410716683718	-1.46316688334204	0.162002004035123	-9.03178261316336	1.68897680290228E-19	2.32519856836964E-17
C2orf88	13.0431113142288	4.93541010758759	0.546427652883534	9.03213825571074	1.68349550420577E-19	2.32519856836964E-17
JAM3	295.640518760707	-1.04913612885644	0.116277867882863	-9.0226639682913	1.83569963301676E-19	2.49831770768553E-17
ATP6V0A1	139.444770476756	-1.18236842441259	0.131048717793889	-9.02235782476105	1.84083819389454E-19	2.49831770768553E-17
IFNGR1	172.405488526148	-1.05616611169531	0.117501288625997	-8.98854918142271	2.50515366154534E-19	3.37595918784026E-17
NPAP1P6	10.7533315878123	6.56706056382923	0.733199878031794	8.95671256991735	3.34502213541096E-19	4.47624780302266E-17
ACVR2B	19.6203229128397	2.52974445200696	0.28261531688488	8.9511937282487	3.51658596574993E-19	4.67315201670768E-17
FNBP1	2169.86614178261	0.556486639035909	0.0623451205598964	8.92590525189985	4.42068788727437E-19	5.83408851109533E-17
ADARB1	158.220472036658	1.59396487400552	0.178602066419171	8.92467207106416	4.47021590032434E-19	5.85904462113744E-17
CLIP2	310.505700970922	1.06811292193195	0.119970858065979	8.9031031297995	5.43066793580488E-19	7.06947357956205E-17
KMO	134.61861702578	-1.42559662717448	0.160423616527344	-8.88645112255953	6.30917898382813E-19	8.15759790773886E-17
NT5E	248.694347654976	1.72628943757682	0.194364617675299	8.88170623966504	6.58425246344569E-19	8.4561245060736E-17
AC123023.1	14.3108652967506	3.57165380641823	0.402259529780298	8.87897872393216	6.74770120905213E-19	8.60826735576144E-17
TSHZ2	46.9447550849753	3.83379729318038	0.431958269484122	8.87538811968805	6.96899583404652E-19	8.83170227021949E-17
SERPINB6	216.902975102031	1.49419361289843	0.168786596877491	8.85256081075529	8.55337024815012E-19	1.07682429650395E-16
IGF2BP3	31.2294782745795	3.32465520049117	0.377756175235143	8.80106115650305	1.35528464975111E-18	1.69508019984557E-16
MAP7	18.1130280466393	2.63689490153268	0.299782869782611	8.79601594128722	1.4175946155768E-18	1.76149938725179E-16
KIF21A	27.3911095000362	3.17910458930128	0.361601952828708	8.79172406131121	1.47282145000443E-18	1.81831685595385E-16
DGKH	14.1324388923253	5.85547078931853	0.667183021242133	8.77640857589131	1.68777854298966E-18	2.07034167940065E-16
KLF10	370.773713931533	1.63350790672539	0.186184260209921	8.77360903055727	1.73029249968854E-18	2.10897307477961E-16
PCDHGA6	31.5861152566101	1.9987222571506	0.228251286569722	8.75667465970697	2.01095019250145E-18	2.43554068884227E-16
ACSM3	117.803281361039	-3.43065032218704	0.391832499310706	-8.75540014731318	2.03380619115559E-18	2.44773052037443E-16
SCIMP	570.028940602455	1.28572059236922	0.147120902111421	8.73921090692802	2.34744269795584E-18	2.80754146675519E-16
ZDHHC14	303.790413813173	1.50141571114089	0.171844092726901	8.73708073007186	2.39211543487283E-18	2.84320005973457E-16
ITGB1	1759.80905035609	1.91620196930177	0.219687742445657	8.72238909631372	2.72392426184659E-18	3.21759349843805E-16
ALKAL2	7.28683859783432	6.23160299028516	0.714635162626877	8.71997813174886	2.78255526304061E-18	3.2666857370273E-16
PLXNA3	568.404119779838	0.737487923334818	0.0846123611927149	8.71607780398777	2.88005431253524E-18	3.36053166613867E-16
ZNF821	186.444328565676	0.822562365773916	0.094780846439115	8.67857163844079	4.00770075980649E-18	4.64796131755496E-16
KLF7	319.244798966506	1.29148501532804	0.149014729337368	8.66682791071033	4.44325762306869E-18	5.12205890813508E-16
TIAM2	101.727256137826	1.75788856124041	0.204974609449194	8.5761283603086	9.81200421112382E-18	1.12432642265907E-15
LINC02384	18.0350833781012	5.65219903473081	0.659135353774853	8.57517200732868	9.89388192499197E-18	1.12696026498004E-15
SAMD12	187.282233506614	1.25225426792497	0.146107632731961	8.57076556857417	1.02799326901189E-17	1.16031902104888E-15
XYLT1	228.968273967454	-1.23316717606873	0.144225826287442	-8.55025211373052	1.22819938797797E-17	1.37443412212552E-15
ADGRB2	13.6121189808221	3.25999197375282	0.381512267448851	8.5449204439799	1.2862485019722E-17	1.43102624033372E-15
KIF13B	296.770599019981	-0.600798479906519	0.0703923430787127	-8.53499760953697	1.40158325952981E-17	1.55032932106141E-15
ARHGAP6	35.1028463470268	2.40010528285015	0.281905096173541	8.51387688774752	1.68212606619685E-17	1.84995197716914E-15
RHOBTB3	37.0963978477845	-3.34775019369836	0.393253146829465	-8.51296479300678	1.69541563053921E-17	1.85391277177133E-15
SDR16C5	9.08644178044395	6.40543904043146	0.752584066189703	8.51126050656625	1.72052596537995E-17	1.8706809587222E-15
SSBP2	157.584146976063	1.05321234271011	0.123834418084123	8.50500498168972	1.81587796282846E-17	1.96320003936076E-15
TGFBR2	908.454814719654	-0.614580233135527	0.0724366977811914	-8.48437673114229	2.16878042543629E-17	2.33156079894095E-15
IL6	21.4819463177372	-3.0989504198176	0.36547456465327	-8.47925059506565	2.26649039198394E-17	2.42299218664831E-15
CD1C	165.303273216382	-2.22877184275697	0.262984350710289	-8.47492193637122	2.35237224036988E-17	2.50083306620656E-15
SLA	163.227006570986	-2.52443686255646	0.298794189732138	-8.4487481661526	2.94442823422027E-17	3.11296014862094E-15
AC007368.1	12.1752557941974	-3.13334642774957	0.371175035659242	-8.44169495985754	3.1276870909602E-17	3.28853956992387E-15
CBWD3	51.7913087188253	1.40705558325215	0.167359116933864	8.40740324776078	4.1918790021379E-17	4.38337686256343E-15
ITPRIPL2	41.9499927343813	2.00895526814489	0.240001841488103	8.37058272423495	5.73339959765359E-17	5.93050457841616E-15
RHPN1	24.7505897292472	-2.17271786015418	0.25956314188507	-8.37067175398975	5.7290691521626E-17	5.93050457841616E-15
IGKV4-1	112.722912865049	-2.81862872622387	0.337000532112263	-8.36387025432032	6.0693663488437E-17	6.2442685188964E-15
RASSF6	202.058179673358	2.53864113964159	0.303767816963707	8.35717609922086	6.42373747619398E-17	6.57351017884748E-15
MCTP2	584.462811789658	-0.845983618178566	0.101695247690947	-8.31881171821832	8.88495596134074E-17	9.04375091894768E-15
MYC	558.435564706983	-1.25863753129475	0.15146734338217	-8.30962967455671	9.60011964471836E-17	9.71999415456776E-15
PTPN22	203.762093336342	-0.93539950111857	0.11261845259526	-8.30591683301055	9.90515984668747E-17	9.97605993822166E-15
AL365203.2	42.9407647063863	2.33708784346568	0.281435040713932	8.30418215705143	1.0050934334298E-16	1.00698785037239E-14
HFE	22.6760064666323	1.92186373446784	0.232759960881443	8.25684850259424	1.49569070063522E-16	1.49070506496643E-14
CAPN2	815.320455539522	0.776788527049325	0.0941411609341311	8.25131663282579	1.56658869064112E-16	1.5532767452906E-14
LMO2	23.8986121630828	2.57088160922404	0.312113763157707	8.23700173684747	1.76579921409898E-16	1.74176978149475E-14
PCDHGA7	17.2125450051544	2.56553373678052	0.311542138374479	8.23494937207085	1.79633587247175E-16	1.76280426951895E-14
CHST2	65.4912225825609	-1.69079347076025	0.206090636964221	-8.20412560059091	2.32275175955034E-16	2.26776416687527E-14
AC008691.1	111.235446305677	1.60129630412646	0.195313562872482	8.19859246114889	2.43217956820534E-16	2.36254762523743E-14
PIK3C2B	411.481069000799	0.842466139108197	0.102869270879835	8.18967736334314	2.61927370779555E-16	2.53143543799877E-14
MYO1D	160.192372745235	0.991552652859784	0.121257258554751	8.17726431125008	2.90360630324605E-16	2.79213116677972E-14
FAM129C	2174.19807430683	-0.635672895310264	0.0778030495377933	-8.17028251574487	3.07668112703699E-16	2.94376850234899E-14
MME	17.1165225280138	4.47167982834992	0.547850110845604	8.16223222342312	3.28889109425684E-16	3.13115522287059E-14
PCDHGB5	12.2835189230857	2.70002577548285	0.331508342674728	8.14466916186206	3.80320324193189E-16	3.58512794273934E-14
S100Z	19.8602458807582	3.28466581242211	0.404485867530671	8.1205947502555	4.63904633517446E-16	4.35160738577934E-14
IGHG4	29.4872886087653	7.50111760505475	0.926777293599815	8.09376498200414	5.78482529332437E-16	5.39992277136855E-14
MIS18BP1	886.406394170938	0.531162095441365	0.0658193922338604	8.06999392449741	7.03016664366328E-16	6.5305470336476E-14
CRHBP	17.3321434533118	3.60680259778559	0.448565030726664	8.04075741691827	8.92848564542738E-16	8.25388895221731E-14
TESK2	146.60473535174	1.17402506450826	0.146410812659877	8.01870465151778	1.06866117368207E-15	9.83168279787505E-14
ETV7	7.34756650543082	6.40736722294942	0.799701406048905	8.01219952157692	1.12674873608456E-15	1.03164898630211E-13
ATP8B2	251.913831203949	0.704993266480104	0.0881244412303605	7.99997431628787	1.24445166367036E-15	1.13399176361886E-13
TENT5C	667.245967968213	-1.50525855881988	0.188289162596907	-7.99439828643968	1.30208200892647E-15	1.18088347501502E-13
ASPH	179.342641034049	0.85150980535677	0.106597553325389	7.9880802025309	1.37056279728339E-15	1.23712687211392E-13
LINC01811	12.5423508271974	4.41626163811737	0.553217822421627	7.98286219121765	1.42978505741837E-15	1.28452426566939E-13
AC026362.2	33.4858206489027	-1.61132248988792	0.201880771171067	-7.98155505618977	1.44501098888122E-15	1.29213692912294E-13
COL19A1	470.42345495484	-0.856026587792416	0.107338820725556	-7.97499527203778	1.52386654493275E-15	1.35631210250386E-13
TGM2	19.1026675458804	2.23335453925384	0.28172285996086	7.92748781396057	2.23623451918228E-15	1.97200846816001E-13
GNAZ	18.2635651119604	-1.78844261876816	0.225714370135218	-7.9234769930544	2.30959509997694E-15	2.02735834097058E-13
SLC38A11	86.5904531533209	-3.32610082403946	0.419846360386427	-7.92218567996663	2.33371460231307E-15	2.03917637579283E-13
VSIG1	25.4055352891302	2.0731928824527	0.263527742567743	7.86707639299023	3.63024983237859E-15	3.1576573087453E-13
C9orf139	23.5527636263465	3.27690285726237	0.417407773017893	7.85060334063759	4.14040543359314E-15	3.58510399897006E-13
SCARB1	78.7550271744464	1.48966552617185	0.189778725260681	7.84948641701349	4.17744416039177E-15	3.60088159699355E-13
MAP3K5	351.018522892002	-0.618042602818177	0.0789935483110845	-7.82396304549155	5.11858387904132E-15	4.39234175378182E-13
ABHD5	55.9282014139454	1.48189078501771	0.190119798753951	7.79451059137478	6.4658590625531E-15	5.52369102772393E-13
AUTS2	374.13393323151	-1.22864191700799	0.15807280847698	-7.77263293317722	7.68712623895956E-15	6.53781545372134E-13
CDC14A	265.775529315913	1.0297814197379	0.132526606139612	7.77037494382868	7.82541385295409E-15	6.62597873850131E-13
CLMN	523.187854329719	-0.953417441113928	0.123007482191404	-7.75088981685176	9.12508401051875E-15	7.69240562225933E-13
PTK2	340.732136877519	-0.578867374466957	0.0748676063859872	-7.73188034732338	1.05969524208739E-14	8.89400357569487E-13
DPF3	113.549212828676	1.49219943523558	0.193009592082869	7.73121905047548	1.06521546474584E-14	8.90129394470584E-13
AC105150.1	11.0052070620952	5.06970947446897	0.656133225801976	7.7266464722502	1.10416736324633E-14	9.18667246220947E-13
ZNF318	500.878442930717	-0.791482589121484	0.102631708353195	-7.71187191386984	1.23985536994216E-14	1.02709404152438E-12
PKD2	30.0661317743463	1.84763365137503	0.240332676389714	7.6878170672846	1.49666593830903E-14	1.23449135325352E-12
ARHGAP24	1268.94870241639	-0.73108520783858	0.0951464474796406	-7.68378880351804	1.54451211857239E-14	1.26848857944211E-12
AC004381.2	29.2111626754194	-3.42955408193932	0.446614787372873	-7.6789980513476	1.60337674573847E-14	1.31120587207057E-12
SGPP2	27.4057619551044	1.7437259860419	0.227137649799504	7.67695706802064	1.62911998446577E-14	1.32658893713775E-12
LINC01507	6.07611832615351	5.72616114387844	0.746061908461088	7.67518228572997	1.65183582430252E-14	1.3393868785531E-12
IGHV3-23	79.3375684623978	-1.86213218920735	0.242791896023166	-7.66966369021508	1.72447900471096E-14	1.39238946135649E-12
TP63	15.0144005979231	4.47676134010102	0.583916315077299	7.66678584671571	1.76359868116045E-14	1.41799262028094E-12
RAD17	148.015081495092	0.699830504660108	0.0913346244862858	7.66226946895906	1.82675842974597E-14	1.46262967831041E-12
PCDHGB7	19.189146926964	2.29548624669437	0.300011204430849	7.65133505946599	1.98903323151121E-14	1.58592249659161E-12
SLAMF7	34.7660064828807	-1.61814271980563	0.2115394931531	-7.64936464433387	2.01974749252745E-14	1.60372979323674E-12
MPEG1	1135.82388681915	-1.18038996013782	0.154339030068914	-7.64803277311492	2.04077209116568E-14	1.61372788167548E-12
FUT7	8.11161276720833	5.07938370450633	0.664801261568822	7.64045437055854	2.16456498104954E-14	1.70457265338946E-12
MAPK12	17.5573942657231	4.32433400976402	0.566422589953486	7.6344660090607	2.26758304697655E-14	1.77837988471079E-12
PCDHGA10	21.4706260900429	2.14189165862103	0.281092304372508	7.6198872231755	2.53897445816335E-14	1.98309449924139E-12
PCDHGA11	16.4632476082791	2.7466539899714	0.360859997026816	7.61141166269891	2.71118178005297E-14	2.10899083508511E-12
TRAK2	243.436869412326	0.907468072032575	0.1192466020203	7.61001199747474	2.74070480300086E-14	2.12332498421961E-12
DTX1	64.6343883083829	-1.97101776029794	0.259214051866266	-7.60382296448506	2.8750849600925E-14	2.21845265307783E-12
ESR2	60.1476448857249	-2.52966035019945	0.33347592240932	-7.5857361212857	3.30604657862124E-14	2.54074326620466E-12
KLHL14	183.214645358449	-0.860571809083302	0.113626388965499	-7.57369671709448	3.62750728593299E-14	2.77663917694455E-12
MAPK11	29.0553734879641	2.42131906380516	0.319797170398194	7.57142116295234	3.69163080811752E-14	2.81446402964689E-12
AL161912.2	4.6319460386586	5.49277781795124	0.726773866088834	7.55775362082138	4.10089878539939E-14	3.11407933164297E-12
ZC3H6	334.690155695034	0.58785861339908	0.0780888171888566	7.52807680486891	5.14931020355212E-14	3.89475099032306E-12
SH3BP2	212.355848293115	1.19065314717353	0.158644618039387	7.50515940526846	6.13538944228918E-14	4.62231544754511E-12
NAA50	461.33195710069	0.583941314845536	0.0778261257272923	7.5031528216078	6.23008464546131E-14	4.6752509715901E-12
KYNU	524.497420928729	0.939600000679317	0.125375543588635	7.49428456128737	6.66609612333041E-14	4.98290685218948E-12
LYN	2064.17846875928	-0.591494610322398	0.078937313619711	-7.49321940662926	6.72044169681616E-14	5.00398335837642E-12
HTR3A	24.9407186626727	2.85818804667941	0.381911038343734	7.48391054386579	7.21430711435377E-14	5.35089073411914E-12
PFKFB2	123.433782419618	-1.06300476257219	0.142291095989661	-7.47063444257559	7.98090831655371E-14	5.89662785890239E-12
COL4A4	943.918112823063	0.615340483271026	0.0823968535046436	7.46800948213814	8.14169784218177E-14	5.99228961184578E-12
BMPR2	325.5659276548	-0.642511964730477	0.0861177369415856	-7.46085519137943	8.59626872919864E-14	6.30261296559177E-12
AC096642.1	27.741110123138	2.03015767224352	0.272147447310588	7.45977113622018	8.66728969746999E-14	6.33042960499182E-12
AC018607.1	246.060299004882	-0.727332654289683	0.0975136593573205	-7.45877715064009	8.73291650381931E-14	6.35410989418579E-12
LATS2	15.9780103256119	2.44332192431854	0.32888780625398	7.42904381937381	1.09385508087329E-13	7.92879198014824E-12
NUDT4	316.411380337536	0.840641781117744	0.113396090756446	7.41332241270368	1.23173946114102E-13	8.89455333146963E-12
IGLV3-21	45.8999101751348	2.38601165868446	0.321940200126353	7.41135048604684	1.25019692511191E-13	8.99389787930134E-12
RHOH	683.186560908877	-1.07057558770104	0.144590727562529	-7.40417871704854	1.31964604961056E-13	9.45795760499916E-12
TMEM38B	106.4285457609	0.840835079419131	0.113588494460714	7.40246697881837	1.33677442029909E-13	9.54496839807591E-12
TTC39C	269.895380926432	0.892542489248039	0.120590685606974	7.401421467633	1.3473435145182E-13	9.58467118729377E-12
PTPRE	85.8387327581692	-1.50343000961116	0.203293240263436	-7.39537629319572	1.41008381680381E-13	9.99383848828062E-12
ADCY1	5.96675165178612	5.66827958360508	0.766979616842909	7.39039142518183	1.46397201286056E-13	1.03374791284501E-11
CLEC17A	231.726609606834	-1.24058133350066	0.168105206888089	-7.37979124184142	1.58537916618454E-13	1.11127530124935E-11
DNAH8	87.9833324485938	2.84119517102639	0.385300811120489	7.37396623371733	1.65625154760953E-13	1.15671640930861E-11
LINC01410	38.535140448068	1.68838611921762	0.229205264390885	7.36626239237795	1.75478275152158E-13	1.2166493743883E-11
FAM81A	7.71417228240219	-3.4463423824536	0.468168319293984	-7.36133189800373	1.82084211815351E-13	1.25789295209334E-11
MICU2	281.665596072139	0.657829009062864	0.0895996868315634	7.34186728017814	2.10634216366501E-13	1.44989077855732E-11
TCFL5	81.5875514675772	-1.01546028961906	0.138529350573691	-7.33028982965517	2.29655522583642E-13	1.5751570179787E-11
FGF9	9.67817265191651	5.26763138262324	0.718694105908891	7.32944842501744	2.31101894090034E-13	1.57941637332389E-11
ARHGAP5	632.121341739977	-0.640794432265783	0.0876206086420805	-7.31328442242794	2.60690397756273E-13	1.77529233148187E-11
DGKD	1365.11823750731	0.591893886083378	0.0809968042085017	7.30762024338301	2.71914968346113E-13	1.84516483484795E-11
HNRNPA1P70	73.6369025811368	3.04051814822886	0.416375672472242	7.30234341064092	2.82798348029777E-13	1.9122364621547E-11
AC027290.2	760.529908220436	-0.90846522345112	0.125083090604449	-7.2628939616144	3.78894964334249E-13	2.55300494278176E-11
PCDHGA12	18.3554213330983	2.46430143189473	0.339430180094082	7.2601129080852	3.86767342434878E-13	2.59690521573117E-11
CCDC24	30.2458240589704	-1.22430492244898	0.168965863301662	-7.24587143536313	4.29667540087675E-13	2.87486645004117E-11
PTK2B	1818.31776433196	0.583600478604948	0.0807319403717084	7.2288672354203	4.87039265821931E-13	3.24738097239319E-11
PTAFR	17.1607800061702	2.72184123286801	0.377115525024389	7.21752633411732	5.29417456981159E-13	3.50551296082749E-11
HDAC1P2	4.11727885643113	5.28153880992633	0.734096623579308	7.19460986508098	6.26396118296674E-13	4.13335038611212E-11
DLEU2	79.2374254580701	-1.15323631679325	0.160305332260171	-7.19399848110842	6.29208957039378E-13	4.13764350580946E-11
TMEM156	401.668857956474	0.774920984354366	0.107784205276586	7.18955975382321	6.5000568474478E-13	4.25976328194387E-11
TBXAS1	143.211980197257	2.10148818625313	0.292560016823712	7.18310112594582	6.81476546068717E-13	4.45076286196961E-11
PHGDH	18.5481726293293	2.17594860183277	0.303516493694486	7.16912802776063	7.54769482863044E-13	4.91267647077116E-11
PLEKHA6	14.9083072534244	2.86339930095928	0.39951320583325	7.16722065541536	7.65356222753601E-13	4.96469717919082E-11
TP53INP1	1380.63318787114	1.7098527263555	0.238684629459308	7.16364824257358	7.85578247525306E-13	5.06155735509907E-11
ETV6	517.61572220866	-0.577207959110506	0.080629965908045	-7.15872756003378	8.14293305733578E-13	5.22896533507307E-11
GBP2	61.7379131580166	-1.83422364412116	0.256727462664224	-7.14463355453387	9.0236286437188E-13	5.77512233198003E-11
SPECC1	45.2609029498936	1.33287878173177	0.186634924717873	7.14163645280551	9.22262578713768E-13	5.88280556875555E-11
SDCBP	151.231633732709	-0.645618430449088	0.0904433020395815	-7.13837747947924	9.44389927785302E-13	6.00393543458457E-11
INSR	15.3818382633122	3.73252120731242	0.522956465116087	7.1373459480683	9.5150162952778E-13	6.02911761014688E-11
LPXN	227.81824705497	-0.509508343095515	0.0714326551467104	-7.13270901171282	9.84124702099734E-13	6.21525092388795E-11
POLR3DP1	41.5531646498436	1.36526441532093	0.191423256951283	7.1321762938575	9.87942210307932E-13	6.21883622909625E-11
SIPA1L3	1857.48417915829	-0.586223304648206	0.0822345511565928	-7.12867397466433	1.013404520206E-12	6.35819963890557E-11
STEAP3	14.8129541153465	2.70750509741668	0.379871727040022	7.12741934893045	1.02268158990574E-12	6.39543624327984E-11
PRKCE	810.205435701213	-0.867681369742991	0.121817434105805	-7.12280123212382	1.05755283844258E-12	6.59196453304143E-11
TEC	126.738890842736	1.20315180299392	0.169197797980092	7.11091880247452	1.15272946474567E-12	7.1618931939523E-11
TGIF1	118.512978846359	-0.955682266290097	0.134502053264483	-7.10533588963773	1.20030256835939E-12	7.43333008029947E-11
BLK	2862.92547536924	0.633882057778188	0.0893177485333821	7.09693278420781	1.27556055816526E-12	7.87391188420982E-11
ACAP3	438.647698983816	0.605384574298215	0.0853806030169504	7.09042279987211	1.33702885812532E-12	8.22681164922382E-11
GABBR1	406.398693187753	0.565059771270849	0.0799234401936781	7.07001312633118	1.5491904250439E-12	9.5017012736026E-11
ATXN7L1	228.566148662314	0.781865896802524	0.1106354888981	7.0670442602975	1.58268484560604E-12	9.67612051294476E-11
PCNX2	301.425723426038	0.873470169459926	0.123672745604374	7.06275392521917	1.6323464714124E-12	9.94795607546103E-11
AC073072.1	9.54503393775812	-2.91148906179562	0.412379691825368	-7.06021445650763	1.6624583067458E-12	1.00993022723453E-10
ITGAM	393.254541763084	0.944804421363322	0.134139873289057	7.04342711974516	1.87568129122372E-12	1.13227246652546E-10
WFDC21P	9.84144159788435	-4.02003487428002	0.571561324514487	-7.03342703898805	2.01521375619201E-12	1.21267705781416E-10
KIAA1324	11.7532028381761	3.71245830429298	0.528038950657597	7.0306523783324	2.05570082062239E-12	1.23316272424546E-10
RAB31	208.56690685494	0.712810564924284	0.101408946697859	7.0290698023721	2.07914952435274E-12	1.24333141556294E-10
STK3	36.0477423559536	-1.50598878005659	0.214417959778322	-7.02361304814935	2.16203062093032E-12	1.28486391186716E-10
GSN	150.059651932135	1.18244862463753	0.168388087713193	7.0221631511817	2.18459218746242E-12	1.29425251081365E-10
DGKE	240.400463506868	0.694827598991928	0.0991309633542388	7.00918840573557	2.39704490597798E-12	1.41573615187638E-10
ANKRD26P3	8.73068723077851	5.49546976374161	0.784319668001887	7.00667086131058	2.44055476629479E-12	1.43699864639437E-10
FLI1	888.891277757105	0.727645378662335	0.104109740002688	6.98921521313519	2.76428113286508E-12	1.62261606621185E-10
ADAMTS6	116.126427979907	-0.875761971406345	0.125426570006301	-6.98226836118017	2.90451623570627E-12	1.69453727702668E-10
RAP1GAP2	269.795350176969	0.914417836665214	0.131060727001954	6.97705451192544	3.01432774323463E-12	1.75325761989477E-10
PCDHGB3	24.0670296538192	2.03781346165862	0.293531785213524	6.94239453548873	3.8550874195193E-12	2.22872969365321E-10
FCRL2	842.787466476935	-0.907230355194723	0.130819253433091	-6.93499107651412	4.06246803426015E-12	2.34154784046995E-10
TMC6	1450.84582948037	0.527574235049939	0.0762446407461093	6.91949269990968	4.5326384263787E-12	2.60470176958507E-10
TNR	124.684782254437	1.54154460158891	0.222810798669789	6.91862607554098	4.56044827359807E-12	2.61283647196326E-10
GCLC	120.197795869724	0.913794625087533	0.132161593894498	6.91422218936762	4.70437345541633E-12	2.68725046098051E-10
SLC12A9	196.123508674507	0.648580160233079	0.0942800941848637	6.8792905420878	6.01513689422587E-12	3.42576367880674E-10
SLC6A6	426.351346058879	0.501248486135188	0.0731938149218449	6.84823556020973	7.47663829720781E-12	4.24548814407622E-10
SORL1	293.332469106597	2.04020167929162	0.298437986268745	6.83626673936343	8.12835360713215E-12	4.60189865757636E-10
IGHV3-7	34.2003233551954	-1.99544534502042	0.291949816034849	-6.83489159925426	8.20670609328147E-12	4.63255244250838E-10
IDUA	111.941029863966	0.732035491273301	0..107171286427547	6.83051884207987	8.46080652454445E-12	4.76194098981419E-10
PECAM1	314.910008021764	-1.16944095874283	0.17129338812886	-6.8271225849248	8.66346648735954E-12	4.86170365695344E-10
HSPD1P11	5.49781214085152	-4.37109828095938	0.643255896303266	-6.79527122266534	1.08108947376753E-11	6.04904332456592E-10
SVIL	63.9404148237708	4.96253751616659	0.731457066860249	6.78445494753108	1.16525590113186E-11	6.48207468722654E-10
FAS	66.4067085956735	1.28260884193153	0.189413477128009	6.77147614509351	1.27474982371278E-11	7.07061235552688E-10
CNTLN	9.54716324947643	3.03767029509348	0.449385184837675	6.75961379588143	1.3836005261914E-11	7.63013823319845E-10
ATP2B1	2675.01340854093	0.566926148351336	0.084176278135985	6.73498711163588	1.63944466294625E-11	9.01506122705156E-10
PCDHGA8	14.3634491405179	2.25028316163028	0.334223471279292	6.73286993584554	1.66348755243318E-11	9.12105954251042E-10
SCARNA21	319.868350084868	-1.41292855132617	0.209938310940234	-6.73020824545171	1.6942043572852E-11	9.26294130885988E-10
CPNE5	445.840195845321	0.930475136150807	0.138370723242574	6.72450872804659	1.76185859359134E-11	9.60539203617204E-10
ACSF2	255.424569563376	0.929545860461887	0.138272085299129	6.72258510060776	1.78528403393731E-11	9.70545320267738E-10
ANK2	16.4626338753435	-2.50951187197196	0.373988791810445	-6.71012588324811	1.9445658567768E-11	1.05414198966801E-09
DYRK2	456.90952792038	0.639739999720067	0.0954100354641467	6.70516467799102	2.01179359195767E-11	1.08750514620627E-09
PLCXD2	26.8021307047231	1.64208906020787	0.245112856804178	6.69931835325858	2.09393972438951E-11	1.12872198777233E-09
HK2	81.0619714960366	-1.1274480834265	0.168962153930776	-6.67278474615336	2.50994409957957E-11	1.34916545757176E-09
KHDRBS2	157.87086625554	-0.859740151766198	0.1288930406145	-6.67018287152951	2.55484873514746E-11	1.36945617355131E-09
CCSAP	107.039232441176	-0.735752538230742	0.110446286417109	-6.66163220239127	2.70803044782826E-11	1.44347829107637E-09
ESR1	21.0451887806424	-1.95731749681107	0.293803864446917	-6.66198690237004	2.70150108955694E-11	1.44347829107637E-09
AL161912.4	6.15054419277797	5.49344493832804	0.825117373355266	6.65777393098564	2.7800594144297E-11	1.47775602651463E-09
TRAF1	136.539211667506	1.0557364928354	0.158713756101889	6.65182728179937	2.89476294366137E-11	1.53446492215801E-09
CD80	99.9060735132615	1.41882988661184	0.214261111767516	6.62196641708524	3.54451596163967E-11	1.86340267697628E-09
LARGE1	222.175164259985	1.32718628917817	0.200635059845766	6.61492707305702	3.71734957758325E-11	1.94890963059269E-09
NLK	176.035325447271	0.845473450065989	0.127865381581137	6.61221543791739	3.78610442309529E-11	1.9795326295178E-09
AC008033.3	8.06969887162653	4.4290273367292	0.671801042870999	6.59276639077751	4.31705599636846E-11	2.2448691181116E-09
RAPGEF2	245.180371422832	-0.756491782432727	0.114877584461095	-6.58519924475712	4.54275777480768E-11	2.35583232462655E-09
KDM5B	343.855967678701	-0.688785405356363	0.10485049232623	-6.56921479408305	5.05812764971591E-11	2.61600893797199E-09
PMEPA1	91.6562193607041	-1.08418450294981	0.165365078691375	-6.55630869304181	5.51559976179078E-11	2.84491959680939E-09
LGMN	51.0755051509906	1.40040325762131	0.213886517336124	6.54741250202589	5.85424988459611E-11	3.01147649977503E-09
SLC8A3	3.13524489182456	5.28884028375814	0.808156264379871	6.54432876025093	5.97631978240929E-11	3.06602829373148E-09
PCDHGB4	11.5724278829999	2.69004756208738	0.411233638225646	6.54140934018471	6.09417734547514E-11	3.11813309312867E-09
ZNF101	297.344074570773	-0.866163171450994	0.132422857642666	-6.5408886869688	6.11543376323604E-11	3.12066507982093E-09
RUBCNL	849.962075320743	-0.685947683600255	0.104948386376764	-6.53604793062475	6.31656799408573E-11	3.21472992379852E-09
PCDHGA9	11.9318519504063	2.51744586975263	0.385313236998531	6.53350476449432	6.42481489800698E-11	3.25252004995401E-09
PARP3	72.8998688665782	0.792095393678421	0.121358171490584	6.52692261221056	6.71347105827708E-11	3.38968290689156E-09
TOB2	435.367815858293	0.683315494841219	0.104860410951059	6.5164296863202	7.20005362413902E-11	3.62579542504011E-09
IGKV1-27	14.3424476273035	-2.82939739518689	0.434600811090031	-6.51033620505773	7.49827903490456E-11	3.76606476671742E-09
FURIN	241.225700662686	0.584155741244497	0.0897365295865737	6.50967609217526	7.53130225553736E-11	3.77274869010374E-09
GNG11	5.99810794551116	-3.50292655407385	0.538605319556856	-6.50369839821842	7.83689448473551E-11	3.9155825811984E-09
PCDHGB6	21.4620359062869	1.76543457318935	0.271696373762188	6.49782162619001	8.14913423139079E-11	4.06098522530974E-09
EVA1C	7.77330051915899	3.82461393360976	0.588936538971413	6.49410196264865	8.35301631830237E-11	4.1517745523905E-09
VWA7	8.80736500394134	2.51468617686323	0.388857671124064	6.46685500531357	1.00063577410615E-10	4.96066481173453E-09
TRIO	2951.49874290499	0.588840551312411	0.0912226350258068	6.45498292332631	1.08231106356544E-10	5.3517065923484E-09
TGFBR1	290.696354874516	-0.785909078477023	0.122173360063043	-6.43273687546519	1.25326500744053E-10	6.18105133566546E-09
CD84	313.631322985874	-1.31782804524691	0.204978360691876	-6.42910813023759	1.28354800812606E-10	6.3141323093831E-09
AC004847.1	113.235060783654	0.805658717708239	0.125634869835435	6.41269990380494	1.42964773182913E-10	6.99686419342259E-09
VPS9D1	93.6172220799021	1.06112897715411	0.165646955690141	6.40596727379078	1.49419014679865E-10	7.29408741049463E-09
AL162724.1	16.7035899791495	1.91994497477346	0.299932521634777	6.4012564036365	1.54103527033631E-10	7.50362619164266E-09
CEACAM1	32.8240099346338	-1.51666127461883	0.237002365203482	-6.39935079684406	1.5603897329807E-10	7.57858323104535E-09
ACSL1	161.246429269687	0.875576178434726	0.136968495896254	6.39253700426066	1.63155724819057E-10	7.90417202566449E-09
TCF3	1026.91467163581	0.579070875424775	0.0907132002862047	6.38353485047134	1.73046190663051E-10	8.36215127406096E-09
JADE3	221.489745360573	-1.03677474195928	0.16252160822817	-6.37930397848214	1.7789462266949E-10	8.5682906975968E-09
KIAA1211	10.5897811013578	3.9569702958828	0.620408314269324	6.37800977980615	1.79404060348921E-10	8.60420074896478E-09
CPED1	67.3329217758483	-1.68918392547984	0.264888529207417	-6.37696139781556	1.80635967007021E-10	8.64162466161589E-09
TTYH3	101.815555418478	-0.821065044726119	0.129146832336022	-6.35760885400445	2.04918454046741E-10	9.75452621054336E-09
RNF207	7.33510834872566	4.02301402281521	0.633563114473632	6.34982361016637	2.15561950610741E-10	1.02357158483552E-08
PPARGC1B	285.608312392987	0.579281951601512	0.0912872185669551	6.34570710659384	2.21406116393328E-10	1.04613023291425E-08
MGLL	18.9910849777531	2.22444415800685	0.350537571893081	6.34580808554619	2.21260922960997E-10	1.04613023291425E-08
OCRL	44.6867120801767	-0.904402973281328	0.142743810821427	-6.33584719419283	2.36040636643084E-10	1.11253044896602E-08
TARBP1	442.518573641939	0.516083819812111	0.0815888918064029	6.32541769333861	2.52548493261322E-10	1.18741227691613E-08
RIN3	596.468153908977	-0.981716982068539	0.1553622381102	-6.31889057476243	2.63447730392085E-10	1.2356215119566E-08
HHAT	117.632675352351	0.625526102754661	0.0990354108417879	6.31618627557327	2.68096875074657E-10	1.25416257787852E-08
NRP2	14.5032823466095	2.05043113067255	0.324649404791023	6.31583209583401	2.68711672726898E-10	1.25416257787852E-08
AL022332.1	3.19343430933255	5.27945532071225	0.837757626190952	6.30188870343854	2.94040286767309E-10	1.36571721543185E-08
ATP2B4	313.177114680346	0.850856740465153	0.135095048812795	6.29820817226401	3.01105959593733E-10	1.3951485817883E-08
LDLRAD4	88.5700136983574	-1.14728491976292	0.18235963271619	-6.29133159940318	3.14754151114243E-10	1.45486363181695E-08
RAI14	7.52182257256989	5.48418210319974	0.872681853038926	6.28428571546694	3.29364483085E-10	1.51872740923242E-08
CRIP2	57.3049007624176	1.67046164017282	0.266011361749966	6.27966275268706	3.39308234846592E-10	1.55707491175645E-08
IGHA2	240.926938741048	2.62001538012835	0.417748362604122	6.27175499574897	3.57001033932726E-10	1.63434731706618E-08
AC079944.2	7.25178400982651	3.41694614344003	0.545157099775026	6.26781921183842	3.66139514432077E-10	1.67218275612702E-08
ZNF385A	21.7355578821636	-1.56058053247587	0.249056940135057	-6.26595882704417	3.70538237811217E-10	1.68824279017987E-08
TMOD2	279.777514442318	0.565630325202921	0.0903541187053044	6.26014987814512	3.84607648124654E-10	1.73581414021542E-08
ZNF791	216.753776777956	-0.625023931978583	0.0998359914132924	-6.2605070889832	3.83727628228408E-10	1.73581414021542E-08
COL9A3	68.4951501745605	-1.36810940137434	0.218513580548148	-6.26098111587571	3.82562856344268E-10	1.73581414021542E-08
CLNK	41.6440003955006	2.65314307152459	0.423808454551814	6.26024101933111	3.84382926869574E-10	1.73581414021542E-08
BEND4	225.796301914278	-0.900981196027823	0.144004237255906	-6.25662975754468	3.9338581748319E-10	1.77125435373137E-08
DMD	42.11207727421	-1.38039869660779	0.22135834936257	-6.23603627594272	4.48797069221646E-10	2.01600486305761E-08
LINC01934	14.046527418517	2.55678084559859	0.410645385527547	6.22625003398967	4.77731447097531E-10	2.13613168635399E-08
MYO1F	453.759142988569	0.770634508020119	0.123805633448918	6.22455123044203	4.82936327457928E-10	2.15418870914567E-08
MARS	412.805713417305	0.581598837337184	0.0935297580143596	6.21832932838221	5.02476087888837E-10	2.22578296709277E-08
E2F5	125.201192719777	-0.881508213585004	0.141744675152524	-6.21898644613253	5.0037652295189E-10	2.22578296709277E-08
SOX7	9.65062024686658	-2.38549940690441	0.383621352373892	-6.21836973396467	5.02346739817753E-10	2.22578296709277E-08
IGKV2-24	9.70123126206569	-3.09861620662348	0.498504658451491	-6.21582196693756	5.10566668730022E-10	2.2563980999579E-08
ELOA	499.996511960122	0.816810835058283	0.131496210262296	6.21166825590631	5.242501522926E-10	2.30621860098189E-08
ZNF10	59.9277671520366	-0.953541081200608	0.153734555135971	-6.20251628111356	5.55674340339673E-10	2.4388495818211E-08
SREBF2	1077.25045778875	0.502876215634559	0.0811654487788431	6.19569315762399	5.80290787005447E-10	2.54106281467649E-08
IL5RA	24.4648416777635	2.42661523995264	0.39205115245631	6.18953732121234	6.03410655231388E-10	2.63627084440818E-08
USP53	204.441543708966	1.17075738060269	0.189222129019734	6.18721175302172	6.12376815988015E-10	2.66934914595596E-08
APP	262.55963849269	-0.893574763209283	0.144462182206394	-6.18552724015083	6.18952453553076E-10	2.6918804889072E-08
ITM2C	189.877466160683	-0.963104984664758	0.155783010800049	-6.18234928005676	6.31545987008196E-10	2.74042267741244E-08
SYK	2115.84615211404	-0.639743667783038	0.103830698153461	-6.1614115975364	7.20993173621127E-10	3.12147632814794E-08
ZCCHC18	25.0937167726664	-1.27206605034179	0.206718346220338	-6.15361951950757	7.57342531008163E-10	3.27144620166415E-08
SLC7A6	361.083300797758	0.570840453071491	0.0928249666026714	6.14964350609379	7.76572948696323E-10	3.34695944735424E-08
PIAS3	112.168988392318	0.671948115113155	0.109303143591412	6.14756440697606	7.86817546156551E-10	3.38349226140489E-08
PDE7B	19.3806022195677	-1.53479057702593	0.249781425489471	-6.14453446255405	8.01983772440413E-10	3.44097790794165E-08
ANKRD6	45.930229103716	1.05294131008817	0.171391196224914	6.14349705982808	8.07241671380647E-10	3.45578895381209E-08
TCF4	1545.03263768688	-0.660874516411555	0.107595579742026	-6.14220879701646	8.13817829008112E-10	3.47616472676322E-08
DLG3	30.2820756898397	1.16120797233081	0.189119166506946	6.14008613605094	8.24767459908671E-10	3.51508911198493E-08
FBXL16	19.3144983048891	1.64792407506737	0.268760100434491	6.13158006863091	8.70105243476983E-10	3.69046446189108E-08
AL161782.1	3.67829059033216	5.08628232060647	0.829561755696826	6.13128834071434	8.71702517127283E-10	3.69046446189108E-08
EIF2AK3	649.476225938798	0.729636472877948	0.119118397615006	6.12530463376577	9.05102666407834E-10	3.80846825841419E-08
TRIB2	253.888830968154	1.06022111625334	0.173090920165009	6.12522664529499	9.05546121226201E-10	3.80846825841419E-08
IGHE	7.76593526967652	4.9895342655231	0.814659302617492	6.1246882586276	9.08613258881312E-10	3.81298757060368E-08
TANC1	3.8303555716894	5.39227179924904	0.880588925647963	6.12348354855956	9.15513121803512E-10	3.82516574210306E-08
FAM111B	108.117479652444	-2.48292962679053	0.405620700156512	-6.12130896138306	9.28097454003656E-10	3.86929692370675E-08
TRABD2A	23.5035510681236	1.64692900311658	0.269108111263927	6.11995303813552	9.36029396378128E-10	3.89388228893301E-08
PASK	388.28918987585	0.694777707107928	0.113538755713675	6.11929999356378	9.39873155747398E-10	3.90139104303302E-08
TACC1	715.83090047044	-0.720488883425131	0.117795408298551	-6.11644285487819	9.56871775634134E-10	3.96335461007247E-08
AC024568.1	52.3142358663287	-1.08004157922994	0.176646256251239	-6.11414927296179	9.70734093840524E-10	4.01208803881906E-08
TSC22D1	173.013739749975	0.630922832540319	0.103505205516399	6.0955662026134	1.09050768996874E-09	4.48773229144984E-08
SGSM1	27.9639534731592	-2.94554196991612	0.483417710573831	-6.09316106027574	1.10702581467576E-09	4.53619828471848E-08
LINC01781	63.659541342761	1.45789716480104	0.239602754183749	6.08464276534566	1.1675133001995E-09	4.77383216081574E-08
MMD	69.7724749608002	-0.961316373945818	0.15820390242607	-6.0764390713753	1.22880662629189E-09	5.01374063981272E-08
DSE	212.371662681626	-0.661799128953038	0.108964248010386	-6.07354376354674	1.25117880356572E-09	5.09416118830503E-08
ANXA2	367.833201550643	0.612650409336727	0.100940997620365	6.06939126598375	1.28395987749729E-09	5.21652998212062E-08
PODXL	25.6823496736537	1.74716431304045	0.287917025248132	6.0682910693965	1.29278452458187E-09	5.23017434723017E-08
AL353597.1	7.0770022802886	4.50508582225787	0.742394719947779	6.06831608739723	1.29258320050745E-09	5.23017434723017E-08
MMP17	5.37424810273116	-3.76145696852672	0.620661184587753	-6.06040310225797	1.35780829455838E-09	5.47931335627655E-08
NHSL2	9.40841111621106	3.97500738115237	0.655927601913625	6.06013128515334	1.36010489397978E-09	5.47931335627655E-08
AL161912.3	3.66469646654555	5.07316242336472	0.837183915260393	6.05979442615878	1.36295629054538E-09	5.47931335627655E-08
ARHGEF10L	10.6240436676126	-3.25766061446617	0.538598990560923	-6.04839717778432	1.46293941379795E-09	5.86893262524896E-08
LARGE2	146.299336795896	0.8482844317796	0.1402872018632	6.04676991566771	1.47778561396331E-09	5.91608901857779E-08
PCDHGB8P	12.6037549133143	2.25586344862362	0.373133771021022	6.04572307258816	1.4874139153098E-09	5.94220306542138E-08
IGHG2	506.739372276765	2.02236313515265	0.334696854734663	6.04237269201682	1.5186416815678E-09	6.04851115165534E-08
CADPS	6.57041173348928	5.25659315897822	0.869981182700114	6.04219178932539	1.52034587371771E-09	6.04851115165534E-08
CHAD	38.0738983470953	2.68543610682589	0.444688283663803	6.03891805896139	1.55151002867332E-09	6.15373306105883E-08
CEP112	16.1136947528102	-2.18330277202311	0.361604178139279	-6.03782506954929	1.56205266036001E-09	6.16325043803186E-08
KLHL42	98.3539294153888	0.72906073776818	0.12078970419005	6.03578543930433	1.58191330916281E-09	6.22870228068714E-08
RNGTT	292.486566613866	0.615457678765984	0.10205104082581	6.03088095707423	1.63068279135563E-09	6.40754535839453E-08
STK40	302.531066345947	0.563113711575833	0.0934286928058473	6.0272031499577	1.66821265754423E-09	6.54158143745211E-08
DLEC1	12.38479384768	1.74202193621352	0.289061831080757	6.02646821166383	1.67581253695602E-09	6.55794452089783E-08
MYADM	162.831374361061	1.83111513437077	0.304462916834687	6.01424683638895	1.80724957612011E-09	7.04348836835732E-08
PDCL3P5	41.9750693614699	-1.22498557620801	0.204058771567975	-6.00310178678079	1.93583173709067E-09	7.52928376442419E-08
FBXO32	65.602674569146	0.841883861129006	0.140363040177883	5.99790272469222	1.99882189503123E-09	7.7585103008758E-08
AL365361.1	144.184243419109	0.793991010645356	0.132490920443896	5.99279564203479	2.06263986919902E-09	7.9900154933183E-08
ZYX	124.662552149192	0.843233539661508	0.140748663891794	5.9910589297656	2.0847907308478E-09	8.05950614656636E-08
ALS2CR12	21.310418052799	1.41053446869735	0.236560731724799	5.9626737642082	2.48143541293157E-09	9.51598157552275E-08
TVP23CP1	17.2974337256011	-1.76076306414178	0.295341982372158	-5.96177708973004	2.4950937107718E-09	9.54922264986582E-08
RAB37	152.16208620967	0.779557390318576	0.130773079487393	5.96114577537137	2.50475389290784E-09	9.56705997897893E-08
FRMD4A	20.0384244940729	3.15526840950423	0.529399623941406	5.960088120224	2.52101950557668E-09	9.61000582842934E-08
PXDNL	17.6140614777475	1.90589008488745	0.320516773394184	5.94630372914528	2.74265035259948E-09	1.04133645133618E-07
KIF1C	314.298113161229	0.677965478098049	0.114034236920273	5.9452800878744	2.75984540030598E-09	1.04579013030208E-07
AC132872.3	49.4816728460844	1.53183103270198	0.258077096898235	5.93555589051753	2.92851537376113E-09	1.10751126862239E-07
PVT1	154.682911393059	0.675535427687537	0.113848005536627	5.93366062500063	2.96253885675566E-09	1.11816851208829E-07
TEAD2	29.640100117387	-1.8745186425337	0.315991172565949	-5.93218673582559	2.98926361699457E-09	1.12603442076394E-07
HEATR6	135.578915278864	-0.767635440942851	0.129426134223111	-5.93106983802484	3.00967156055915E-09	1.13149459691277E-07
CHD3	476.828484953759	-0.959573308194621	0.162055251242625	-5.9212725341308	3.1945994035872E-09	1.19866380758911E-07
IGLV3-25	20.688990527338	1.85885551260672	0.313961788533993	5.92064251285617	3.20686262138459E-09	1.20091043293181E-07
AL592429.2	107.377842992216	-0.839217542015392	0.142102102936017	-5.90573626059046	3.5107524716404E-09	1.30958595121463E-07
AC084125.2	82.3964970655226	1.09327898223045	0.185271293444072	5.90096264730017	3.61386725372914E-09	1.34281483043419E-07
NRCAM	23.4140206651362	5.06552497859299	0.85941076458722	5.8941837679052	3.76537944662493E-09	1.39370021451866E-07
PBX4	24.9812316834023	1.79925310210306	0.305312818334771	5.8931462881791	3.78910675644254E-09	1.39977503651128E-07
IRS1	54.1440398636314	-1.22316445910492	0.207803806300465	-5.88615040735267	3.95294602445694E-09	1.45468413700015E-07
CLVS1	4.14564683352349	4.43917087167287	0.754395105889943	5.88441101620891	3.99473987995013E-09	1.46724265533063E-07
SAMD4A	194.07421562133	0.823978532134067	0.140044851321933	5.88367601062261	4.01252948014538E-09	1.47095333586326E-07
FAAH2	22.843536752819	2.09906447286508	0.356906563514192	5.88127170371192	4.07126207863144E-09	1.48963042326369E-07
PLEKHB1	33.6958407972182	1.14860930553407	0.195365778593277	5.87927585785281	4.12065159284984E-09	1.50482421528196E-07
CSGALNACT1	737.864663798458	-0.727143631360363	0.12374305815899	-5.8762377637871	4.19695405365347E-09	1.52686145951926E-07
GPT2	39.3099623908083	-1.18826349683341	0.202344389067436	-5.87248058772411	4.29321993478525E-09	1.55891948144308E-07
SETD7	195.234124790854	-0.634826545275065	0.108269046641749	-5.86341678407533	4.53438144913966E-09	1.64336976156698E-07
KAZN	10.4852670238167	-2.29094418503694	0.391018266334585	-5.85891857818386	4.65891036400458E-09	1.68213035331305E-07
TCF7L1-IT1	3.07278559951886	5.00191429103455	0.854334343944585	5.85475034041122	4.7772710946851E-09	1.7216169428982E-07
PCDHGB9P	9.36881410660766	2.08459041408809	0.356415162482319	5.84877029240163	4.95220412438353E-09	1.78130410007901E-07
UBE2I	889.574560419228	0.552275612163833	0.0945885917965084	5.83871269964523	5.26056929778831E-09	1.88867268447424E-07
AC106882.1	9.27041107264296	2.34629058203081	0.401995473319288	5.83660945895093	5.32737687369111E-09	1.90907647668452E-07
RAP1B	804.90722951169	0.563935949332253	0.0966317683306042	5.83592703595024	5.34923026285412E-09	1.91332467869115E-07
RIC8B	65.2522352995477	0.940488053762003	0.161332112460212	5.82951552186453	5.55885264522614E-09	1.98459336229566E-07
GEN1	562.041116399977	-0.838381499126512	0.143832146929004	-5.82888816601157	5.57978794263533E-09	1.98835795289143E-07
AL353597.3	5.85128283667057	4.4927588571969	0.772673187820945	5.81456549549384	6.07915809026189E-09	2.16228195567382E-07
RPS6KA2	81.9443549827337	-1.15751967229245	0.19917427349187	-5.81159229050584	6.18814022267125E-09	2.1969619907428E-07
CHL1	19.4857217928239	-2.40194275599364	0.413370443054948	-5.81063014143553	6.22381282971316E-09	2.20553485758132E-07
SMIM14	328.966026634107	-0.726230042800383	0.125188116913428	-5.80111004707097	6.58773462013348E-09	2.33018280389786E-07
AGPAT4	23.1071091813309	-1.5050585565653	0.260004926141644	-5.78857708159492	7.0985172653801E-09	2.49700783805723E-07
STARD8	5.68651141746839	3.19300155148445	0.551812984472093	5.78638350552609	7.19179207194324E-09	2.52517675392121E-07
MOB3B	185.379726675168	-0.581455153182431	0.100549621680863	-5.78276818413026	7.34812909301027E-09	2.57063616679789E-07
CEP68	163.333822396443	-0.715940213664698	0.123800117356708	-5.78303340054068	7.33654891725845E-09	2.57063616679789E-07
ENO3	62.3221682403192	0.804669369070805	0.139255942570509	5.77834851581561	7.54374206982349E-09	2.63425270525807E-07
LINC01857	63.3485736752155	-2.11982418126746	0.367136187085965	-5.77394508041536	7.74366855485906E-09	2.6991410103057E-07
IGKV2-30	22.9232933817731	-1.5858427641091	0.274800733058787	-5.77088258265253	7.88574101909055E-09	2.74366436620576E-07
MPZL3	22.3179364740786	1.26986990181848	0.22009471776336	5.7696518786235	7.94354576913279E-09	2.75876028744328E-07
C16orf54	288.583973343528	1.00331361283893	0.1739637906075	5.76737037825662	8.05179696857705E-09	2.78624207578102E-07
POF1B	47.0638523405725	1.55243045421548	0.269359001045108	5.76342519905435	8.24237923384319E-09	2.84704276207262E-07
VPS37B	320.996409869562	-0.574873551490426	0.0997902873288863	-5.76081667743647	8.37079181769319E-09	2.88618868870949E-07
FCRL3	694.220915053522	-1.21853432344669	0.211646818607351	-5.75739494439237	8.54218966849066E-09	2.93998815640714E-07
ALDH5A1	108.408039005841	-0.656062588448571	0.113982188579546	-5.75583428099133	8.62149321373215E-09	2.95664684835087E-07
PIK3CG	295.858502451522	0.626385709435378	0.108952762296783	5.74914941329462	8.96935298068554E-09	3.07043897385328E-07
PTPRG	86.6349039351772	-1.31485148809322	0.22874904757013	-5.74800857997063	9.03006580583359E-09	3.08570248679342E-07
RAB30	674.167014182329	-0.586528430670917	0.102116502442803	-5.74371836716047	9.26197870028994E-09	3.15368726705958E-07
ATP1B1	14.1613132561097	2.20883837701425	0.384700235730435	5.74171308426755	9.37235252753006E-09	3.18560102960596E-07
LAMC3	4.98854174687519	-3.3782765388092	0.591146041173724	-5.71479178326495	1.09838430421445E-08	3.70699859708073E-07
SIGIRR	104.97919740734	0.797558390693162	0.139919354505235	5.70012914591686	1.1971669882943E-08	4.03327244507039E-07
AC084782.3	3.83742180202993	3.96477795163038	0.695739164070252	5.6986556979708	1.20755820025822E-08	4.06113070652747E-07
RGS7	22.1429205600858	-2.80440904218754	0.492305101353039	-5.69648584684573	1.2230203915016E-08	4.09872473060851E-07
VAV3	475.928714313101	-0.566158839177688	0.0993958887588468	-5.69599855936996	1.22651912502824E-08	4.10326398191265E-07
HRK	35.0338124289936	1.88595598864317	0.331255770828473	5.69335285518612	1.24568574291836E-08	4.15286452552015E-07
ZNF804A	46.9417145399708	-1.45124390428126	0.255117711909899	-5.68852665468325	1.28140113397193E-08	4.25709932286231E-07
SLFN12L	26.5049178475833	1.5846911136343	0.278661038192211	5.68680546055108	1.29437762038631E-08	4.2927573905914E-07
ANXA5	174.575536165289	0.664594518480459	0.117049728769492	5.67788174707567	1.36372934117497E-08	4.51493506448516E-07
AC097634.1	3.47656489646186	-3.27184683264597	0.576968090559201	-5.67075872337217	1.42166497260641E-08	4.69861501136377E-07
CD226	17.8688118482787	2.30448291200173	0.406637468904528	5.66716814908855	1.4517685812782E-08	4.78983509850685E-07
HIST2H2AC	230.50054542794	-1.08463188457927	0.191505970180308	-5.66369750017745	1.48145477369705E-08	4.87936635963284E-07
AC009951.1	97.8569347867805	-0.919423561289974	0.162401360056173	-5.66142771816661	1.5011873759538E-08	4.93586282238007E-07
PLD4	219.957452778678	-1.09570427897464	0.19362369723875	-5.65893686878402	1.52313566935424E-08	4.99943810784953E-07
IL13RA1	120.505279997461	1.81951567394583	0.321870668369842	5.65294030413216	1.57726097981908E-08	5.16823049825648E-07
DENND1B	187.253359953105	0.556798563496133	0.0986233475694147	5.64570740315054	1.64503418915333E-08	5.38108961429713E-07
TNFRSF25	5.86128753953097	2.83496666958949	0.502692902491516	5.63955977006725	1.70485467655909E-08	5.56725240454517E-07
TXNDC5	29.8010204947233	1.46111652554202	0.259320112812021	5.63441265584044	1.7565595889372E-08	5.72632441122696E-07
SCML4	180.08946281788	0.757745971226879	0.134575534536911	5.63063690465257	1.79545356164914E-08	5.84316315573434E-07
FGD4	30.2694140668565	2.39919265798096	0.426505247159209	5.62523597062657	1.8525455790018E-08	6.01872872661775E-07
NRIP1	292.216242459233	-0.834656168963383	0.149016756521693	-5.60108935696691	2.13008889614161E-08	6.89701880144939E-07
TNS3	745.301315624808	-0.821030390425233	0.146727701110869	-5.59560590269764	2.19852596056515E-08	7.09460249264331E-07
EIF4E3	16.759445976163	2.3220711244953	0.414970412601107	5.59575105593711	2.19668715662946E-08	7.09460249264331E-07
LMNA	57.6561620641987	2.50780595582435	0.448365337309141	5.59321996404743	2.22896607079273E-08	7.18072301863463E-07
SLC16A4	14.337670882847	-1.53061035962774	0.273722889991459	-5.59182448963439	2.24695891001116E-08	7.22652196671825E-07
ZEB2	1503.25502747965	-0.633131077968356	0.113385675433485	-5.58387182109058	2.35222097217748E-08	7.55236585966245E-07
SCIN	15.267672273735	2.54428738489362	0.456033742858633	5.57916475422376	2.41676250902742E-08	7.7465941997904E-07
GPR183	472.055043664139	-0.657924269039298	0.118031550189629	-5.57413901607052	2.48757038826166E-08	7.9602252424373E-07
IGKV3-20	114.516421506646	-0.816351760793951	0.146479371719578	-5.5731517087388	2.50171530602836E-08	7.97880401602646E-07
CD6	25.8746865171665	-2.02065829713861	0.362711396111892	-5.57098100252483	2.53308951276118E-08	8.06542444529085E-07
IGHV3-33	51.7486128598917	-1.69046850605916	0.303813195984648	-5.56417077467756	2.63401901748683E-08	8.37285513598473E-07
PPP1R9A	52.0077563057409	2.91558909233589	0.524206560553609	5.56190881941036	2.66839710895692E-08	8.46582550595074E-07
MARC1	5.04647978495131	4.07465511750894	0.732632124978185	5.56166591470482	2.67211465593345E-08	8.46582550595074E-07
PCDHGC3	11.2973466682956	2.41190823290218	0.434813828392248	5.54699063233653	2.90628306653144E-08	9.14714354624105E-07
MIIP	109.536441577653	0.634552778069536	0.114462341449547	5.54376898142727	2.96029351883994E-08	9.30183526708064E-07
TMCC2	9.69875539999004	2.44761462121161	0.4417967780462	5.54013687477743	3.02235325573393E-08	9.48127080356139E-07
ZNF529	115.15728497308	-0.513259921675492	0.092676829098779	-5.53816878141608	3.05650632276165E-08	9.55707597914494E-07
TNRC6C-AS1	117.075046252133	0.667009012285771	0.120433957716697	5.53837991320364	3.05282462012383E-08	9.55707597914494E-07
PHACTR1	174.212031650934	-0.902533412367127	0.163135198437955	-5.53242599395486	3.15831712877012E-08	9.84792407554664E-07
TARS	204.874248106182	0.795429479677673	0.144112351589528	5.51950940293637	3.39947404204893E-08	1.05262678428233E-06
GRK5	315.729755450557	0.547201475704669	0.0991814011470983	5.5171783154495	3.4448585801609E-08	1.06495660403811E-06
LYL1	166.841923082555	0.716159825307074	0.129852584041413	5.51517577100101	3.48431545576302E-08	1.07541710583034E-06
RELL1	16.3651371120206	1.88528676999994	0.342056602081457	5.51162222429776	3.55541399428427E-08	1.09559423823871E-06
RGL3	8.65160448721038	3.50550041492335	0.637311737190606	5.50044854089189	3.7882630453182E-08	1.16359874213819E-06
MID1IP1	46.5060418318096	-1.51020302347023	0.274628545820767	-5.49907519248143	3.81788314717908E-08	1.17081749846825E-06
GNAO1	8.54258161007108	-3.15663326580215	0.574295419701947	-5.49653219842917	3.87332399663879E-08	1.18591884799488E-06
PLD2	99.1852697868443	0.622411211390207	0.113601937662377	5.47887847864007	4.28030194514998E-08	1.30634542300463E-06
ARHGAP42	68.8467245298982	-0.964152593834473	0.17596866255594	-5.47911531422802	4.27457720669743E-08	1.30634542300463E-06
PLAC8	1278.73300138934	-0.564787303076424	0.103306751598042	-5.46708994658902	4.57483938938009E-08	1.39401475406333E-06
AC019117.1	14.0746345627064	3.97032317111119	0.726817401589654	5.46261435461991	4.69173105778346E-08	1.42283622062986E-06
UBE2QL1	2.784461978634	4.28276442219899	0.783977664292958	5.4628653560704	4.68509956760163E-08	1.42283622062986E-06
ENC1	48.8588416540496	-1.8875373288145	0.345751184196997	-5.45923604917878	4.78187658213634E-08	0.0000014478795929709
ANKMY1	210.241003154864	0.521623860922663	0.0955846361841129	5.45719355899335	4.83718967907626E-08	1.46231377091316E-06
LINC01145	81.0128225062269	0.75684082997925	0.138873599353509	5.44985392113786	5.04112090582432E-08	0.0000015215597737201
RXRA	30.5801837781458	-1.46078789681613	0.268059780497342	-5.44948553679286	5.05157309039213E-08	1.52231342768101E-06
TKT	330.089731669981	0.564676265537438	0.103713442158097	5.44458127883429	5.19273894163582E-08	1.55994116777305E-06
CCSER1	294.949207824929	-1.43944257624569	0.264488269523809	-5.44236830932915	5.25768269729626E-08	1.57450729413867E-06
CCDC88A	230.288663096742	-1.43380764535145	0.263647608453593	-5.43834876318946	5.37766294624685E-08	1.60792122092781E-06
PRKCH	5.92960185372415	3.61152351234296	0.665555724477446	5.42632777319812	5.75252788680408E-08	1.71732252171424E-06
PXN	7.99227067060231	2.4628253211743	0.454066096950923	5.4239357170956	5.8300855913304E-08	1.73776507594546E-06
PCDHGA4	5.73585774487025	2.86080467558455	0.527696095413553	5.42131105469437	5.91635090850562E-08	0.0000017607354741083
DENND4A	1877.93413908918	0.509703268290841	0.0941922887893747	5.41130569011439	6.25668603475579E-08	1.85887803528639E-06
GPR52	38.4255803255122	0.87628997856796	0.161944472398717	5.4110521068634	6.26555357838482E-08	1.85887803528639E-06
NANS	46.0791382319117	-0.76300256678148	0.141055460060558	-5.40923808588413	6.32934407365592E-08	1.87489672126129E-06
FAT1	7.38178377898283	3.96984266035893	0.735546570634652	5.39713298769598	6.77141982741159E-08	1.99965879347759E-06
LIX1-AS1	55.260083763923	-1.28512396292996	0.238289721227766	-5.39311539040992	6.92464519386185E-08	2.03861554507293E-06
TFRC	671.881693877812	0.797918691566057	0.14796957213155	5.39245116459942	6.95029923368561E-08	2.04302497904467E-06
PXDC1	104.225940361498	1.19697653798195	0.222166961491999	5.38773420648802	7.13514650855508E-08	2.09414361330844E-06
CORO2A	27.8645419439932	1.21130797546121	0.224901246301722	5.38595492635089	7.20610213918218E-08	2.11173002351287E-06
WASF1	17.2783286816176	-1.56579993370557	0.291220299552692	-5.37668540314876	7.58695689015038E-08	2.21993894571739E-06
AC009133.3	29.6303492237882	1.44559301419951	0.26905371128105	5.37287892189475	7.74893639074974E-08	0.0000022638724698227
MFSD10	138.214008480359	0.683738611488689	0.127296247716055	5.37123932367455	7.81973462968772E-08	2.28107380905037E-06
DOK7	49.6828180852217	0.998599815828525	0.18606035948771	5.36707452666448	8.00239965213735E-08	2.33080547554491E-06
DNAJB9	94.2980613264739	-0.620444821579788	0.115625674415454	-5.36597796913574	8.05117692833398E-08	2.34144865806382E-06
AC079089.1	7.30770736558304	2.78502585431392	0.519100150174297	5.36510315664288	8.09029684840371E-08	2.34925524265635E-06
IGHV6-1	9.828859926105	-2.03987962326026	0.380262738890626	-5.36439523160062	8.12208857067898E-08	2.35491343770474E-06
ALDH2	18.0761403352551	1.31330907254644	0.244959778520524	5.36132535911974	8.26135669704643E-08	2.39166901293011E-06
CSGALNACT2	303.327406862173	0.502239263492455	0.0939558218575599	5.34548315966908	9.01761822854154E-08	2.60273216321826E-06
MIR582	2.52523330174317	4.64528760831297	0.869910329067303	5.3399614340636	9.29663559744379E-08	2.67922317458862E-06
RET	3.01186839248871	4.2246733757784	0.794135579403181	5.31983893600811	1.03859156483411E-07	2.97968338600684E-06
MYO1E	394.826926690883	-0.955936195537946	0.179824281828314	-5.31594613262862	1.0610453809153E-07	0.0000030395455702388
ITGAV	46.8632426473719	0.981084239601831	0.184785499922154	5.30931398846304	1.10038622493294E-07	3.14217350766296E-06
CLEC2B	64.2445505139171	-1.46572581997261	0.276079036329907	-5.30908047006188	1.10179683509712E-07	3.14217350766296E-06
NDST1	72.2276290627927	-0.677683967611674	0.127689341758155	-5.30728687516623	1.11268986272586E-07	3.16851684719078E-06
BTG2	1576.64349495437	-0.55490589297208	0.104648395652604	-5.30257429663971	1.14180972138961E-07	3.24660784970454E-06
PRKCD	265.19091824969	0.718749171945094	0.135724522143084	5.29564709896252	1.18595679778651E-07	3.36713194101523E-06
GPR75	23.3993827955245	-1.07559454419484	0.203138308844657	-5.29488775559986	1.19089536459356E-07	3.37614425138702E-06
PDE4B	1589.84052220167	-0.713421625636161	0.134773908217312	-5.29346989393396	1.20017007806611E-07	3.39740452867945E-06
FAM30A	118.345853400345	0.5286570604016	0.0998774070552244	5.29305952155219	1.20286747867411E-07	3.40001064577662E-06
RNA5SP283	11.4868640143156	1.61669598101891	0.306410781090575	5.2762372631432	1.31863341706485E-07	3.71078956896366E-06
IGHV3-15	9.13674901392307	-1.65071899896041	0.313230430424913	-5.26998285805478	1.36436500048369E-07	3.82822414211963E-06
DLGAP1	13.9670227118926	-3.7266823990415	0.707687048302308	-5.26600339511872	1.39425706453116E-07	3.90636942706709E-06
MYH11	3.16399566012382	4.90478194790421	0.931875399415006	5.26334524012892	1.41457586518205E-07	3.95750347311751E-06
KLHL5	574.281911189835	0.569925836332845	0.108422387049719	5.25653282353484	1.46796586565402E-07	4.09489720191768E-06
ADAM22	22.9157008756089	1.45155685199148	0.276130279101538	5.25678261983617	1.46597420323154E-07	4.09489720191768E-06
MAP2	45.6558948632366	1.33438211305351	0.254068943303696	5.25204732110246	1.50417802790403E-07	4.18980360145146E-06
STMN1	24.3314469804986	-1.14723817768994	0.218772120286212	-5.24398710488817	1.57143187294494E-07	4.35817951445596E-06
PRR11	10.3144102873957	1.96786925164245	0.375612642159717	5.23909216773827	1.61368436285861E-07	4.46880809951698E-06
ARHGAP20	30.5331233304128	-1.80662585552726	0.344859252630792	-5.23873389432137	1.61681971256421E-07	4.47102052306773E-06
C13orf46	82.3852078823254	0.957023112543116	0.182793043108259	5.2355554471311	1.64489433477887E-07	4.54209206209645E-06
STK38L	163.276609170647	0.745515240220406	0.142477395530489	5.2325159190664	1.67218246874733E-07	4.61079016166411E-06
AHNAK	18202.2675922365	0.530450012733242	0.101404458816626	5.23103243115252	1.68565930286984E-07	4.64126279420393E-06
ENPP2	7.86044852866629	-2.84318279246644	0.543956145756521	-5.22686031704305	1.7241265132393E-07	4.74035703410162E-06
TLE4	325.179257041847	0.656283604275269	0.125744357152939	5.21918930705614	1.79708006235348E-07	4.93384850404536E-06
B3GLCT	59.4862710294439	0.747318279184551	0.143311003624171	5.21466084449712	1.84153853554222E-07	5.04144226268038E-06
AMN1	90.0751643918718	-0.597269336678948	0.114754881577362	-5.20474012494446	1.94268275158303E-07	5.29560927838929E-06
C1orf162	74.2425433485606	-1.05617617649725	0.202920808904408	-5.20486874756542	1.94133769359546E-07	5.29560927838929E-06
ZMAT3	111.989168009084	-0.649913019956119	0.124934412915847	-5.20203364939879	1.97119523367973E-07	5.36568876126533E-06
RN7SL842P	15.5386839210751	-1.60718046400673	0.309299840472358	-5.19618911394285	2.03415329944442E-07	5.52919851394438E-06
FAM13A	9.97810793144774	1.85277497195797	0.356773578168614	5.19313952975052	2.06777093879425E-07	5.61260491982508E-06
ITPK1	90.506573625154	-0.685613120367661	0.132080929452769	-5.19085626674689	2.09329175422942E-07	5.67382875480653E-06
PTPN18	630.284041369542	-0.609044742513136	0.117370851114529	-5.18906301462225	2.11354870612813E-07	5.72063197177763E-06
ZNF280D	147.938010779503	0.510744599523902	0.0984460784010149	5.18806444928573	2.1249106882587E-07	5.74326143086419E-06
SNX10	285.853828960689	-0.501634562164102	0.0968299450761262	-5.18057261903561	2.21205788538483E-07	0.0000059389012781716
AHCY	64.1287671473525	-0.730841334427129	0.141246811756486	-5.17421473333586	0.0000002288714891659	6.13401234828944E-06
SGPP1	224.964736744626	-0.553322973660772	0.107090145671758	-5.16688972818061	2.38021594685165E-07	6.36142630711638E-06
EYA3	152.493172119769	0.582989371946638	0.113088007847733	5.15518296804379	2.53383395527842E-07	6.76254484912242E-06
LAMC1	229.434500177367	-0.838450636156342	0.162960214361926	-5.14512477440775	2.67343058226337E-07	7.11526670684171E-06
ZNF469	55.0073250109996	-1.09047277733764	0.212178638657715	-5.13940886903694	2.75604114956179E-07	7.30465421579147E-06
TEDC1	94.9075547278361	1.42891251249718	0.278150467038156	5.1371925695928	2.78873154261068E-07	7.38107424611313E-06
CCDC167	23.7056483042129	1.44262073998877	0.280885109999872	5.13598154060011	2.80675209611131E-07	7.41850940762239E-06
SLC16A3	142.423507580486	0.839880367677621	0.163574005971731	5.13455889698496	2.82806522301486E-07	7.46453187691205E-06
PATJ	514.109965871458	0.738967532524141	0.144061866367631	5.12951519480089	2.90489324226673E-07	7.64622243246439E-06
NCKIPSD	58.3853179229228	0.733499625314067	0.143091828657725	5.12607625602854	2.95842821781908E-07	7.77643988683874E-06
PRR7	146.077234983537	0.660428211968153	0.128875229801457	5.12455506760761	2.98241177080735E-07	7.82872862087372E-06
GALNTL6	39.5668007211374	-2.5630202980999	0.500341039027519	-5.12254661956468	3.01436535081545E-07	7.90176648674034E-06
RPS10P7	33.0841258319814	0.83416465987667	0.162876921146589	5.12144172424481	3.03208446635381E-07	7.93734177129228E-06
KSR1	239.710193982638	0.647765329260974	0.126558493219048	5.1183078494765	3.08289104684355E-07	8.05931735961724E-06
RBM38	901.827594020728	-0.827141232588336	0.161707307402503	-5.11505166881241	3.13655086610488E-07	8.18840891866071E-06
EPB41L5	111.521376831022	-0.667283728366847	0.130550124807916	-5.11132202553349	3.1991212207708E-07	8.32903179328845E-06
IGKC	1432.72228705493	-0.68308492131421	0.133683861424397	-5.10970369972831	3.22664439477681E-07	0.0000083892754264197
ABI3	36.8922269002021	-1.36729910729281	0.267824521101653	-5.10520508603413	3.3043594924094E-07	8.56805193045341E-06
TESC	35.6165397145905	1.43616610252088	0.28139351512973	5.10376403613553	3.32963402048856E-07	8.62190481949513E-06
AC010149.1	7.42208994734016	2.10715340506243	0.412906516957621	5.1032214763486	3.33919823478287E-07	8.63498613794662E-06
KCNQ5	93.1955122166664	-0.564613125684545	0.110659986296845	-5.10223382976003	3.35667653661321E-07	8.66846993314851E-06
ARL4C	161.79957882383	-1.05861822937759	0.207811950496345	-5.09411622791255	3.50371781810788E-07	9.03600325705018E-06
IGHG1	432.566242431183	1.72175932452129	0.33822493770572	5.09057474058684	3.56979826217825E-07	9.18167467003265E-06
CDCA7	18.8852368164879	1.72169821344078	0.338803960097287	5.08169447885556	3.74082748010779E-07	9.59577408302181E-06
EEA1	449.379402831268	0.558532245667695	0.109916753001047	5.08141143563777	3.74640675305984E-07	9.59722083354126E-06
GPR55	21.5638195803388	1.62934037347208	0.320726249779723	5.08015909078573	3.77118916362531E-07	9.64779088704999E-06
SYT1	20.2474738528788	1.78763586465473	0.352461602938765	5.07185988416817	0.000000393946409454	0.0000100648310965444
SNX22	396.08750905699	0.601313261886568	0.11866749284358	5.06721131017054	4.03686070966931E-07	0.0000102999155386976
TRAC	24.8535761712396	1.96610859858575	0.388361449437427	5.06257405680666	4.1363330564193E-07	0.0000105396630316431
PTCH1	132.157517742083	1.49474948353335	0.295516738942587	5.05808736548001	4.23482423793759E-07	0.0000107762761459008
PUS7	67.6843093552915	0.797737460485536	0.158083652786274	5.04629951563722	4.50449082428638E-07	0.0000114299874490405
FGL2	162.272964314532	-1.03709812617054	0.20552545063102	-5.04608126626829	4.50963656146821E-07	0.0000114299874490405
SHCBP1	17.3221841884531	1.82803061335541	0.362746622726503	5.03941456329886	4.66958023326982E-07	0.0000118041066504427
ST6GALNAC4	160.079485399254	-0.643564765846569	0.127729697773716	-5.0384896939684	4.69219680894686E-07	0.0000118300234698296
AP005131.6	26.7936849167663	-1.28127783747184	0.254290120446826	-5.0386457610718	4.68837297818869E-07	0.0000118300234698296
SLC25A33	33.8772829690103	-0.826415892240321	0.164074105319538	-5.03684533662917	4.73266878074306E-07	0.0000119163618142499
GPR132	156.98823735082	0.707459766213474	0.140564253853942	5.03299912187193	4.82865339064149E-07	0.0000121420645575973
PDLIM7	44.7247061597396	1.02514553663326	0.204043941346495	5.02414102505705	5.05690695664301E-07	0.0000126826961366082
JHY	40.3576858369563	0.933031428669679	0.185810901708939	5.02140305056595	5.12953933493459E-07	0.0000128455079047593
SH3PXD2A	259.566921500147	-0.859041214969226	0.171125632245512	-5.01994472538615	5.16863501352158E-07	0.0000129121409423954
IL23A	27.4792341452339	1.27719516547016	0.254472034741063	5.01900009079489	5.19411253283889E-07	0.0000129588705904048
IGKV1-5	118.26963699326	-0.956938599728255	0.190690295777921	-5.0182868290409	5.21342994575115E-07	0.00001299012961483
ARHGAP9	393.765289290276	-0.569148182331135	0.113453298834304	-5.01658557467212	5.25978544989674E-07	0.0000130885896448926
SLC1A4	45.3430572265911	-1.30404447506202	0.26028710290269	-5.01002339539483	5.44234189691646E-07	0.0000135252798103108
KLF7-IT1	35.8712191929961	1.13246833491582	0.226401374664509	5.00203824554492	5.67273326896134E-07	0.0000140613243309384
RN7SL337P	10.8007091211165	-2.02903643176713	0.405632962164872	-5.00214879219409	5.66948046675525E-07	0.0000140613243309384
DTX4	141.240877648376	-0.813936414520728	0.162984912630136	-4.99393717728836	5.91606489381475E-07	0.0000146227230775445
AC135626.1	4.65263305354562	-2.55930508750515	0.512614156450031	-4.99265393922969	5.95552113703196E-07	0.0000146861923296706
MOXD1	17.8767483994566	1.64933593276838	0.330480277067373	4.99072424958099	6.01533199331841E-07	0.0000148145936968007
SLC16A10	4.12049247499583	4.22775209997839	0.847321057798587	4.98955155317684	6.05196220100663E-07	0.0000148856489303937
KCNN4	438.960558821941	0.711630665569242	0.142793451253088	4.98363656963472	6.24002343796188E-07	0.0000153285094363079
NDUFAF6	117.508577135012	0.537142674174904	0.107909648578897	4.97770756599378	6.43417677108485E-07	0.0000157649688465403
ZNF415P1	21.7149111320105	1.08448700825577	0.217868099452914	4.97772281017282	6.4336701933534E-07	0.0000157649688465403
AL391280.1	10.326131759339	2.28288387659146	0.458802479201289	4.97574442179485	6.49973604487909E-07	0.0000158849232381617
GPR25	8.57651747575434	3.23082194263714	0.650766107294721	4.96464383504525	6.88272613787991E-07	0.0000167522828861133
NT5C	205.921713772646	0.509769426924632	0.102746558973754	4.96142578414572	6.99776075484747E-07	0.0000169935469295382
HDAC9	856.763295632147	-0.607592844682314	0.12263908757787	-4.95431641479329	7.25850097304469E-07	0.0000175821107114156
PRR5	54.5452343179852	1.01211068704843	0.204352975348248	4.95275728343882	7.31692176579469E-07	0.00001770121553859
SFMBT2	190.773585703268	-0.897572869013338	0.181240030794328	-4.95239856823853	7.33042681795333E-07	0.0000177114959076206
MARCKSL1	157.028256815814	0.895964653862293	0.180947268017998	4.95152352216324	7.36347171705787E-07	0.0000177689022418183
KATNAL1	91.6339713573382	0.79080120857708	0.159938229082842	4.94441643571954	7.63722920657923E-07	0.0000183421238034796
LINC02175	8.89488549559345	-1.70328383892247	0.34449010385036	-4.94436217436988	7.63935653813399E-07	0.0000183421238034796
JSRP1	4.93583819182964	2.60795576715893	0.527432515391938	4.94462455584662	7.62907508885332E-07	0.0000183421238034796
TNFRSF8	3.66287314598015	4.59941019667069	0.930166713422593	4.94471596360069	7.62549639692573E-07	0.0000183421238034796
BCAS1	31.9761153846771	1.69629192508727	0.343313984144108	4.94093454805279	7.77490067793264E-07	0.0000186441728537492
PRDM15	240.609679196084	0.629620675781218	0.127484353297978	4.93880746533309	7.86017704457812E-07	0.0000188250748341736
DHX32	50.9932860858813	-0.757399361195477	0.153443066504322	-4.93602857691938	7.97294299768037E-07	0.0000190712796504514
ABCA2	155.931611531286	0.716535630917714	0.145242402387616	4.93337771297294	8.08196494085157E-07	0.000019307925231977
CD1D	111.772459182603	-0.790582498887019	0.16042611728216	-4.92801616270829	8.30687469640874E-07	0.0000197958099863609
LGALS3	5.27423081689061	3.62966247186053	0.73772547555526	4.92007202154515	8.65123724075184E-07	0.0000205908054526153
PAM	31.5285892041807	1.3005617918598	0.264408280120051	4.91876347922727	8.7092628374386E-07	0.0000207031619449969
ATF5	53.9930931155538	1.35755464289386	0.276670479906963	4.90675638163629	9.25949271096191E-07	0.0000219565864333293
SNX29P2	21.5400779615353	-1.55861328232253	0.318162962691823	-4.89878919009258	9.64290342857653E-07	0.0000227529716410901
IRS2	181.786393079919	-1.28537214669419	0.262603742798015	-4.89472135087902	9.84451158710514E-07	0.0000232000706565079
ZNF891	219.626669827073	-0.512246877233519	0.104662393276345	-4.894278271289	9.86671474268747E-07	0.0000232237949958263
AIFM2	53.6572196356404	0.79506740466266	0.162683723908568	4.88719698296005	1.02281745217848E-06	0.00002404500585367
LEPROTL1	34.0053204231183	-0.934238466746325	0.191209258561254	-4.88594785511937	1.02932440499831E-06	0.0000241682844344143
SYT11	25.9530881122153	1.92903620666242	0.395045711226769	4.88307087468948	1.04446307659693E-06	0.0000244936831296064
PLEKHH2	3.56563332058449	3.4523301026448	0.707156900287915	4.88198602211079	1.05022702315348E-06	0.0000245987078519767
MAL	2.46779850461981	4.88946019465851	1.00162328778077	4.88153605682607	1.05262671211707E-06	0.000024624773548988
ZNF256	84.8020039973372	-0.697374932250619	0.142991891867317	-4.87702430636917	1.07698168881373E-06	0.00002516376263387
AC132872.4	25.7258615950835	1.59852737923296	0.327794779384391	4.87661024447993	1.07924381729001E-06	0.0000251858654727581
AC079331.2	4.60837150520747	2.83021272438114	0.582156117684784	4.8616043676339	1.16438162282023E-06	0.0000271395940734324
METTL7A	444.857084299761	-0.586862276626203	0.120821295397096	-4.85727515747449	1.19012158096982E-06	0.0000276721343541171
CTSB	180.136852808573	-0.514988230590161	0.106057136365144	-4.85576216971489	1.19924569625078E-06	0.0000278504437420571
AC090152.1	2.02491444492183	3.96334786651308	0.816267484256147	4.85545234001918	1.20112241684282E-06	0.0000278602164469143
PPM1L	60.6906779431676	1.06611749914039	0.219583434958734	4.85518180977877	1.20276340063098E-06	0.0000278645041579594
C3orf67	4.97598816845579	2.9501284799145	0.607772268289832	4.85400310911792	1.20993837532696E-06	0.0000279968328298147
DNAJC5B	17.1503853616381	1.60162535060153	0.330016474950588	4.85316786333572	1.21504758422346E-06	0.0000280810997242756
BX571818.1	91.3391576059888	-0.912389949146035	0.188066329364936	-4.8514263676385	1.22576717247833E-06	0.0000282605790512593
AEBP1	197.076566193875	-2.01792211749092	0.416935012753844	-4.83989604078248	1.29907065815499E-06	0.0000298786251375649
ATG101	34.754121659739	-0.787591073352216	0.163051457716146	-4.83032218407591	1.36312300881333E-06	0.0000313141919527634
EPOR	12.8323892535342	1.65796132734875	0.343721434992945	4.82356105426704	1.41017574356277E-06	0.000032317512609362
DENND2D	178.426321280191	0.598540456173404	0.124252307981108	4.81713753167796	1.45632313507666E-06	0.0000332953399197455
FCRLA	395.38690556895	-0.958366421383684	0.199142012250462	-4.81247733993138	1.49070779562141E-06	0.0000339597433059658
PI4K2A	73.9022367591772	-0.808721217256362	0.168202182682429	-4.808030456913	1.52424547512492E-06	0.0000346824749250779
BACH1	862.999804698173	-0.729974717811685	0.151843831050862	-4.80740450737949	1.52902413594339E-06	0.0000347498882012027
LDLR	10.7131559875099	2.32212641194344	0.483056496518592	4.80715284584536	1.53094944193842E-06	0.0000347523707247136
NAV2	33.7787611711386	2.51223181500734	0.522823064949696	4.8051281273313	1.54652433933829E-06	0.0000350643243573193
TMEM238	15.2068447496421	1.13319343097823	0.235857045745467	4.80457739728136	1.55078704432991E-06	0.0000351193619885174
CNNM4	270.777692383506	0.540051503358012	0.11263487859077	4.79470933084726	1.62910871547084E-06	0.0000368494378005318
ABHD17B	88.1253190090637	-0.960004686924558	0.20030105169655	-4.79280901819196	1.64462170068558E-06	0.0000371564118823131
IGHV4-59	15.871832691487	-1.86456335940326	0.389419348775709	-4.788060391106	0.0000016840097730624	0.000037956667864926
HOOK1	69.9968252401623	-0.72709680555223	0.151867407743989	-4.78770801683752	1.68696844452662E-06	0.0000379786213581899
FOXP4	161.927037327483	0.571198156363348	0.119526371951613	4.77884626661792	1.76303928186641E-06	0.000039598027814314
BCAS2P2	3.34343149280053	3.55867571653954	0.745019871778733	4.77661851897079	0.0000017826750215997	0.0000399921092770595
GPR18	44.0721995109202	-1.18812949707993	0.248886068457698	-4.77378868348297	1.80792083514866E-06	0.000040510975528577
HCK	178.625732559114	-0.939339109993545	0.196799249429607	-4.77308278723664	1.81427168275734E-06	0.0000406057344108122
IL10RA	1800.8900462336	-0.503119503323743	0.105551531672865	-4.76657700129881	0.0000018738213602215	0.0000417918945794855
CDR2	107.380001317511	0.676215182870646	0.141966067548038	4.7632169753651	1.90530778371534E-06	0.0000424446679268646
2011-09-01	88.5985775754495	0.641171764288339	0.134712875584868	4.75954329906946	0.0000019403149874725	0.0000431742646514812
CELSR1	663.93635916566	-0.604627175540709	0.127079535125637	-4.75786423788021	1.95652008396725E-06	0.0000434842837709607
SPSB1	7.96597071382019	2.22578624622175	0.467851771620449	4.75746033516668	1.96043762001902E-06	0.0000435208054485894
AL450992.1	3.5913645767166	3.57457504563537	0.752341335286059	4.75126764672078	2.02145352452886E-06	0.0000448233309911753
CYB561A3	347.735380702733	-0.521430446170612	0.109858582772631	-4.74637878088953	0.0000020709073813744	0.0000458667634837737
ZNF629	24.9049218247359	-1.09476529612522	0.230969796406584	-4.73986345036243	2.13862295630273E-06	0.0000472026400136207
ABCD2	26.6131911179598	1.15682667853666	0.244214743572317	4.73692399408353	2.16986497744762E-06	0.0000477819749234035
BTNL9	305.305906178382	2.83293143250962	0.598341653629415	4.73463850515111	0.0000021944587145958	0.0000482680022557531
RASGRP1	283.244229966585	0.787964355951379	0.166435916279601	4.73434084159846	2.19768145354226E-06	0.0000482833895464806
AP001636.3	52.3743142079083	-1.0350823452542	0.218714542872002	-4.73257210820207	2.21692509304775E-06	0.0000486503194731212
PCDHGB1	5.24417649422847	2.7445315655693	0.580050596133496	4.73153822074111	2.22824851194528E-06	0.0000488427989972336
LMO7	83.2793793820591	0.657831434627038	0.139113505199011	4.72873883585901	2.25918760847852E-06	0.0000494643181645824
FLT1	5.3173580021016	-2.14854304620668	0.454820628401438	-4.72393491420602	2.31324477850148E-06	0.0000505322512344797
PDE5A	14.8424726205127	1.58166268272895	0.334944080100817	4.72216939094095	0.0000023334220796812	0.0000509148972825308
MAP2K6	102.353716126575	0.522568873487325	0.110939681780167	4.71038734835045	2.47246432373482E-06	0.0000538873317756145
COLCA1	82.4784151967712	1.18971274549685	0.252898404669149	4.7043109941847	2.54724716911922E-06	0.000055454063513385
SIPA1L2	3.02330358776642	4.27678811791811	0.909715628779922	4.70123627935687	2.58591081369463E-06	0.000056231806057796
IGKV3-15	67.023816640468	-0.872273240610722	0.185694983626453	-4.69734412624415	2.63566182603611E-06	0.0000571837014773548
SLC2A3	784.584406075041	-0.758566493344683	0.161613092425918	-4.6937193141849	2.68282078976435E-06	0.0000580751794490165
CALD1	10.068386807811	2.17734129800049	0.464514466678473	4.68734873548643	2.76767124119303E-06	0.0000597767007578666
CCDC65	3.76149139343184	3.2375078434479	0.691067332582203	4.68479363848789	2.80242137800603E-06	0.0000604590028066779
AC087500.1	24.5347688138918	0.815272566876752	0.174101604114834	4.68274012190613	2.83065293852326E-06	0.000060999295756285
AC008764.10	33.4262248483538	-0.930234634749761	0.198990745585752	-4.67476330123549	2.94292844403008E-06	0.0000632762682078198
KIFC2	252.82246415839	0.573372962866625	0.122663667651245	4.67435039115926	2.94885505803873E-06	0.0000633325369142864
PLEKHA7	31.8785678009691	1.75217472436494	0.374931753092807	4.67331643668822	2.96374597588402E-06	0.0000635809899041665
IGKV1-16	29.8365197087177	-1.38460422817037	0.29641185973047	-4.67121737109101	2.99419872615128E-06	0.0000640189796912076
RASGEF1B	478.587679648626	-0.768915381184806	0.16463609275786	-4.67039376545274	3.00622921310453E-06	0.0000642044667655895
LINC00426	121.689105811179	0.964971069989917	0.206753151570341	4.66726172085275	3.05240416464993E-06	0.0000651179555125318
MAP10	8.18371149851251	1.84883598827553	0.396263438748734	4.66567391156127	3.07607197022277E-06	0.0000654768778889688
Z99774.1	5.71136197719666	2.40961565735423	0.517304448565983	4.65802230008637	3.19261635396078E-06	0.0000676565964002142
ZNF589	257.448436435263	-0.681501404713841	0.146399813819711	-4.65507015980975	3.23870403745822E-06	0.0000684815916693927
NR4A3	55.4538480950847	-1.89170007899701	0.406704281590113	-4.6512912812251	3.29863021193265E-06	0.0000695949148131677
BRK1	79.224479351345	-0.599976855004646	0.129062993970472	-4.64871328757424	0.0000033401211787009	0.0000703152462878112
ENAH	7.96549172999975	1.93384750043261	0.417084683730462	4.63658239170045	3.54217039771851E-06	0.0000744050194629434
PIP5K1B	200.383233778335	-0.673800296558338	0.145394990535687	-4.63427449649963	3.58191449216164E-06	0.0000750750446024153
TPST1	23.9437795358146	1.00780963039746	0.217466178028145	4.63432814948828	3.58098570277287E-06	0.0000750750446024153
BAZ2B	555.400399289713	0.729972416571086	0.157556882922866	4.63307221512151	3.60278791999238E-06	0.0000753474859420483
TNIP2	243.391892308022	0.586343175515905	0.126621756182975	4.63066690268145	3.64489837884212E-06	0.0000761449512855053
MYBL1	2.73396392008744	-3.21130715945736	0.693587074738255	-4.62999856314976	3.65668270107091E-06	0.0000763078300629149
AL592437.2	25.6304548263975	0.992269676930082	0.214337781914642	4.62946694729372	3.66608235270127E-06	0.0000763664065028989
PTPRM	2.12317504342816	4.0190852252096	0.868167623854572	4.62938851297551	3.66747113169754E-06	0.0000763664065028989
DLGAP3	16.1784572626616	-1.49317228842562	0.323227590407496	-4.61956940786879	3.84537231746512E-06	0.0000798102436735494
USP49	55.3667144917696	0.906090263211925	0.196568400281893	4.60954182825178	4.03557337529341E-06	0.0000834861968752592
CCDC9B	34.2217700272181	0.765902197521619	0.166244832129868	4.60707372198679	4.08375247103912E-06	0.0000843916709349941
MAP1S	98.1000675090247	0.556615635112579	0.120851042791888	4.60579919091887	0.0000041088475176699	0.0000848186689300229
AC018816.2	22.769327634041	1.04130186988372	0.226329888411222	4.60081466567848	4.20841751923393E-06	0.0000867804716035134
NLRP3	4.56960527439369	-2.19598026038566	0.477852667451999	-4.59551742610341	4.31676712762393E-06	0.0000888232857572167
ROR1	11.3076489105613	-2.56084313846157	0.557309572402012	-4.59501014386726	4.32728217214012E-06	0.0000889440082127533
SLC27A2	2.72039195277508	4.01772005516231	0.874959153996957	4.59189441793791	4.39240580942303E-06	0.0000901857055462652
NBDY	58.1469677808739	-0.5771041307112	0.125688966945962	-4.59152576979422	4.40017297957332E-06	0.0000902483495574653
ULK3	111.819309768971	0.529987306684124	0.11546825187246	4.58989634024701	4.43466187543993E-06	0.0000908583400946665
KNDC1	5.55601105267829	2.84100792619806	0.619539486934638	4.58567691989226	4.52517897310722E-06	0.0000925147701168588
CD5	7.22906234125589	-2.32051810333309	0.507339029962861	-4.57390022506836	4.78727881550909E-06	0.0000973532066031688
AHR	45.4656885325268	0.931230101314137	0.203965879382838	4.5656170734628	4.98027154420055E-06	0.000100956012997692
NETO2	24.1757848923956	-1.11097757953178	0.243505440412908	-4.56243432445662	5.05639128030499E-06	0.000102390585756525
ZMIZ1	338.672265332556	0.539582805173631	0.118481680153478	4.55414545501608	5.25989535903018E-06	0.000106286544446042
CBWD5	127.673638621743	0.631443090318858	0.138750342052624	4.55092997233384	5.34093232064658E-06	0.00010781021190706
LCK	23.7770497864479	1.19483144395393	0.262706114888801	4.54816761482573	5.41150286512507E-06	0.000109004756660035
AC002480.1	2.79649406342263	-2.76482237873145	0.608419481299234	-4.54426997115112	5.51259690611701E-06	0.000110924347418985
ZNF117	112.226934602547	0.675020975621456	0.148607013284781	4.54232246985469	5.56378460260185E-06	0.000111836745961543
TAS1R3	31.4477265439189	1.34514239448788	0.296860466890919	4.53122778043112	5.86418670927029E-06	0.000117627963174629
IGKV3-11	106.336430068795	-0.753793494014725	0.16662849662469	-4.52379700521784	6.07399831650012E-06	0.000121708933805808
GSTP1	64.0036215490932	-0.789851126238622	0.174623095986618	-4.5231767411749	6.09183295867312E-06	0.000121938614536787
LZTFL1	66.6291255815272	-0.653932667113274	0.144670391208447	-4.52015551800825	6.17942201642235E-06	0.000123562612023258
VCL	527.395861655732	0.531972683941579	0.11786464055982	4.51342049163241	6.37903704606941E-06	0.000127155471784984
AC018695.6	6.80259424218848	-2.11161494504059	0.467880791855177	-4.51314732683917	6.38726200591939E-06	0.00012718693625939
KIAA0040	574.587888799356	-0.717949209828189	0.159146885560183	-4.51123631669619	0.0000064450867397982	0.000128204968661932
ZDHHC21	752.31137286663	-0.513887619607731	0.113946860074635	-4.50988837490681	6.48617461870076E-06	0.000128754603219354
CHAC1	3.92399322227362	3.36951687660469	0.747337187886866	4.50869691916733	6.52270104951923E-06	0.000129345499775751
PYY2	2.47442873679805	3.32156524119615	0.736911052663389	4.50741677600186	6.56216565371554E-06	0.000129858947207343
LYPD6B	10.5767433102207	1.80420041366691	0.400316880266832	4.50693064070722	6.57721212755073E-06	0.0001298743204011
PCDHGC4	6.10821773731503	2.3637848236711	0.524467368638998	4.50701981670501	6.57444955315525E-06	0.0001298743204011
TRANK1	1201.26457096568	-0.63165604631397	0.140238477862627	-4.50415646219948	6.66370990482083E-06	0.000131190074834004
ANKRD44-IT1	323.890093404486	0.518185917370743	0.115190023783928	4.49853121258792	6.84245518078329E-06	0.000134432466467627
CDHR1	5.12817172724717	3.07150424693493	0.683129329517617	4.49622657704338	6.91700275839779E-06	0.000135618611459734
TSPOAP1	446.325555907204	0.692027967921131	0.153976035005745	4.49438750579146	6.97704749555363E-06	0.000136516135863921
GPR155	22.7382845385207	-1.1367905501377	0.252980085327946	-4.49359699070401	7.00301032828415E-06	0.000136884173280945
RMDN2	44.946457439242	-0.895148074701351	0.199592400712313	-4.48488054408239	7.29547946323523E-06	0.000142165269866058
EEPD1	3.35153585699591	3.33242387681262	0.743088379091558	4.48455926721203	7.30647963588762E-06	0.000142234785668714
AGAP2	220.909129533439	0.541227084112593	0.120797166139279	4.48046176421521	7.44817225585497E-06	0.000144845756390285
FAM173A	30.85345481278	0.81001941559497	0.180896113485808	4.47781547091401	7.54107408141385E-06	0.000146354963105411
AC079331.1	4.96003358224789	2.16480008304366	0.48375753744286	4.47496920562062	7.64223263871453E-06	0.000148017979528787
PHLDB2	19.9975207126568	1.33069508338071	0.297538881271246	4.472340144909	7.73682325172919E-06	0.000149095518373706
AL512631.1	11.2972206775854	2.1465674128305	0.480591468244555	4.4665116937494	7.95053183744081E-06	0.000152752386788421
IRAK3	8.127262405081	-2.52789036376097	0.566421134709214	-4.46291673960704	8.08514754623944E-06	0.000155182932241563
KCNJ3	3.42833224827205	-4.18646998677809	0.938270384912126	-4.46190144557337	8.12355881299787E-06	0.000155608029475002
AASS	28.2374293558401	-1.18734475801917	0.266933615341623	-4.44809004852985	8.66372106885943E-06	0.000165623343030663
TRADD	75.3929289318825	0.558670898124027	0.125629095250956	4.44698655998461	8.70832840087779E-06	0.000166309952374448
LLGL2	90.4464066965631	0.591040905424374	0.133055670681923	4.44205724111745	8.91028474330653E-06	0.000169997217196325
ZNF880	79.1761768549709	-0.567598591970286	0.127902853941164	-4.43773203240159	0.0000090911698383756	0.00017327552393143
C22orf39	114.116182658536	-0.503452947147631	0.113636000750639	-4.43040008291386	9.40584206360179E-06	0.000178739020584989
NTAN1	50.0833626250406	0.672031332085039	0.151912492057638	4.4238055934864	9.69772928551414E-06	0.000183738363967919
GPR15	54.3803419817174	3.10036360664216	0.700822761552946	4.42389114156637	9.69388793001343E-06	0.000183738363967919
MAN1A1	144.134901554829	-0.76362946651942	0.172775225098604	-4.41978568445571	0.0000098798833129346	0.000187004398690719
PPARA	132.09686132949	0.506061246296342	0.114524958477489	4.41878567802157	9.92570160701038E-06	0.000187500716635489
KANK1	48.7153383849828	-1.14656731254928	0.259611776998165	-4.41646879739735	0.0000100326375362854	0.00018914734176784
OSBPL1A	1.78475134085282	4.55751034422323	1.03274854072264	4.41299131832636	0.0000101952086300616	0.000191834328756007
SKIL	273.249591319156	-0.705729362412516	0.160009797129737	-4.41053844871952	0.0000103113894473821	0.000193639596138473
ZSCAN16	40.4443666219446	0.702774705303333	0.159375625041408	4.40954948487727	0.0000103585887234369	0.000194335248834988
RHOF	213.601544656722	0.555237455314222	0.125989631060992	4.40700913748551	0.0000104807768354704	0.000196435010307111
SULT1A1	26.6004598802542	1.36448840163122	0.309700843567404	4.40582720380691	0.0000105380946536243	0.000197316026704262
POTEH	5.63312236571665	4.66351989478483	1.05893641222685	4.40396594256104	0.0000106289636890349	0.00019862875893884
ANK3	603.75755231387	0.624622461447318	0.14189773429226	4.40191990776127	0.0000107297167807424	0.000200120721555835
STK39	205.425795828581	0.526181908369209	0.119583899846085	4.40010661172993	0.0000108197707425865	0.000201603829532752
AC021678.2	9.53477161965192	1.89930723259411	0.432463158003405	4.39183592277046	0.0000112397509376172	0.000209022229292753
MORN3	7.69358371171149	2.3141722502961	0.527623993251128	4.38602542700261	0.0000115440632626381	0.000214473004460042
RBPMS	5.55773635639144	2.49188005973026	0.568547093574544	4.38289121146223	0.0000117114602571781	0.000217161340582714
IGHV3-48	7.55311958851864	-1.92742365149871	0.439850669822167	-4.38199549014664	0.0000117597244051174	0.000217845194788313
SELENOK	124.984404084284	-0.600263811126198	0.137095779148482	-4.37842663614087	0.0000119539167070741	0.000221014637784126
CAPN8	2.58048554209317	3.60845204730604	0.824211090473747	4.37806781419544	0.0000119736097600588	0.000221165054409734
ARNTL2	9.48043273077022	1.81171563422322	0.413921731062436	4.37695220681694	0.0000120350350839795	0.000222085276149499
VPS26AP1	4.57091017929014	2.39753630647691	0.548204378477333	4.37343516506782	0.0000122306579954726	0.000225260703947415
AL450344.3	149.254133727417	-0.907800798796483	0.207729057779912	-4.37011946474187	0.0000124178580616748	0.000228488588334816
SLC2A5	20.1703002602651	1.2681884989595	0.290292059927455	4.36866409393499	0.0000125008870048153	0.000229574830829314
APBB1	61.4150825299132	-0.779029520263261	0.178438370225837	-4.36581840148673	0.0000126647668773299	0.000232138868740024
IGHV2-5	8.81444778140937	-1.8814705235227	0.431357069475193	-4.36174727775246	0.0000129027858512118	0.000235931009604945
RNASE6	54.8592460767981	-1.112606766736	0.255280088564845	-4.35837660896685	0.0000131030763553933	0.000238800446796959
SCARNA13	114.242852156413	-0.536631728883696	0.123202325365929	-4.35569480762494	0.0000132645485929235	0.000241283651971659
QSOX2	750.23619088645	-0.511902899975682	0.117663670757369	-4.35056034441813	0.0000135790078052564	0.000246323285248028
AC025569.1	226.410158163988	1.18557615184328	0.272620532827549	4.34881459421561	0.0000136875365774408	0.000247565878965886
AC097717.1	38.7206604251748	0.83915860472482	0.193047295104132	4.3469068254604	0.000013807083614867	0.00024949230600009
FLJ40194	4.0215241435283	-2.30830249255838	0.53112583325382	-4.34605577065813	0.0000138607341344174	0.000250225479619068
PNPLA7	160.505257251286	-0.707373634398494	0.163001196704779	-4.33968368759686	0.0000142687953114654	0.000256865161881658
BAIAP2L1	2.86382058460414	4.2800264463504	0.986680291915569	4.33780473920385	0.0000143912919277728	0.000258826844294981
ADI1	94.1317776946177	-0.556760409194194	0.128386558472323	-4.33659423400011	0.0000144707403787311	0.000259767437042588
MOB1B	99.0556607830498	-0.550203305675172	0.127146310936855	-4.32732417968794	0.0000150931738629304	0.000270433497229434
MED12L	2.43549822453971	3.21436579326476	0.743162055314961	4.32525553515037	0.0000152355146340224	0.000272728538855615
CR2	220.33510187612	-0.654364053540544	0.151542777423106	-4.31801544532582	0.0000157438415471527	0.000280515970061746
AC104564.3	9.18515877035973	-1.27829956442607	0.296536438476398	-4.31076723991818	0.0000162689082680062	0.000289332554476363
TXK	15.5057420426228	1.32010269802623	0.30635537590326	4.30905674213822	0.0000163952303801319	0.000291308383058686
CREB5	5.50424244505743	4.79824052116467	1.11414855981591	4.30664338152309	0.0000165750506067578	0.000293957524013825
RASA3-IT1	14.2977380751457	1.19169478606438	0.276763993992919	4.30581582839446	0.0000166371434682556	0.000294785534637537
EMILIN2	104.185936488206	-1.76687925249805	0.41058564538238	-4.30331472220015	0.0000168261564655324	0.000297308707409444
DPY19L2	1.78118730064153	4.29101020046289	0.997099550720017	4.30349226149415	0.0000168126723131057	0.000297308707409444
SLC7A1	147.409055980712	0.563269359260214	0.131047075975383	4.29822149840279	0.0000172174061504797	0.000303661091332331
AC099494.1	9.80430313484225	-1.62446890515794	0.378389906598959	-4.29310844932143	0.0000176188892134391	0.000310170252059219
RIMKLB	147.629033309614	0.660673784032204	0.153918609546739	4.29235805844247	0.0000176785562181944	0.00031093460642589
AC011752.1	5.73887552164556	-1.84519846446143	0.430183614538454	-4.2893276315072	0.0000179214837606937	0.000314917826670923
AC055720.1	2.03933356320255	3.6310088183381	0.847403544610525	4.2848638543363	0.0000182851127131185	0.000320424832306076
CBWD6	43.0473764735676	0.847921268275322	0.197943480932913	4.28365341601071	0.0000183849225540359	0.000321879119848153
DTWD2	36.5434632797332	-0.72205600508072	0.168746023837202	-4.27895122303636	0.0000187776003370985	0.000328153570822572
N4BP3	241.687407876606	0.569277109983519	0.133249844606264	4.27225346240108	0.0000193507443669583	0.000337861171720907
AC092068.3	167.550034084097	0.589799954245625	0.138087568515776	4.27120240138231	0.0000194421850404832	0.000339148270678839
KLK1	30.5163287217278	-1.20072289139725	0.281284478459477	-4.2687136452509	0.0000196603466098754	0.000342641523430396
LLGL1	54.1847807254062	0.62124487405146	0.145548384452033	4.26830484165353	0.0000196964040528233	0.000342957586856075
THRA	98.0518238383652	0.54390866088813	0.127450323207148	4.26761303699561	0.0000197575663625266	0.000343709809012099
MGAT3	115.057557721942	0.742830615797554	0.174090712413933	4.26691697390114	0.0000198192876736028	0.000344470380492337
SLFN11	140.25976939917	0.659513995986467	0.154798389710601	4.26047064972344	0.0000203996871175734	0.000353915152023467
AC002091.2	5.09117426574953	1.87694293817703	0.441005355592571	4.25605474939191	0.0000208065776777783	0.000360320968725761
C17orf67	66.1438083505537	0.62839549904934	0.147696937441324	4.25462782055982	0.0000209397015940541	0.000362298489786456
TRIM47	10.1437788310714	1.62697777541012	0.382505434933941	4.25347623019031	0.0000210477289779697	0.000363838610408698
NSMCE1	45.747651765679	-0.675554835826264	0.158909968257281	-4.25117972921948	0.0000212647432200572	0.000367258236695862
ZNF135	14.8986167700729	-1.78529455126838	0.420082673124269	-4.24986476588206	0.0000213899616349218	0.000369087741971022
ADA	12.4816576287252	1.4524171912426	0.341872059476761	4.24842320681468	0.0000215280416846269	0.000370801625271846
SAMD3	2.89861065044114	3.21529172588419	0.757043808109562	4.2471673256442	0.0000216490277609883	0.000372550175570388
ZC3HAV1L	5.91092109926359	2.14033517145604	0.504092363774491	4.24591865552151	0.0000217699606444511	0.000374294669265243
MEI1	47.8372099621658	0.581355425421292	0.13701313694012	4.2430633908876	0.000022048912021975	0.000378750431285918
IGHV3-74	6.49416965160663	-1.84102818921709	0.434056333777412	-4.24144989014534	0.0000222080476013845	0.000381141882421609
CYGB	3.64645597693314	2.98612788860259	0.704727550648302	4.23727990463201	0.0000226244019500555	0.000387592261160485
NPM1P6	3.42413751576643	2.73582312635537	0.646059164843111	4.23463248450277	0.0000228925789853476	0.000391835770539903
PCYOX1	62.3701668453936	0.72961114271663	0.172428582241563	4.23138167252622	0.0000232260170035314	0.000396833090517479
EPS8	12.3739608775225	1.81174862802547	0.428401868952829	4.22908665747432	0.0000234641958315579	0.000400544916532286
STAM	94.454651370819	-0.676166066307782	0.160078241598002	-4.22397234975764	0.000024003351213638	0.000408291670065934
IGHV4-39	20.0939158078183	-1.5277395428655	0.36167276186623	-4.22409344563957	0.0000239904500227929	0.000408291670065934
NAV1	67.3316349325983	0.926831490918694	0.21944282513871	4.22356707416998	0.0000240465760847944	0.00040866365893306
ZFPM1	160.950778074822	-0.556286643201007	0.131740452237718	-4.22259551832433	0.0000241504996337041	0.00040970209307674
ISCA1	103.183669354344	-0.548093764512267	0.129903372461791	-4.21924199599576	0.0000245125056179314	0.00041547502879073
MTSS1	1463.37678111998	0.505874107294454	0.12024421366862	4.20705572318506	0.0000258719363786095	0.000438128650036347
MAST4-IT1	5.1615366759362	-1.83675588412217	0.436882221366976	-4.20423581983967	0.0000261965706293516	0.00044323393064834
RGS14	191.408766476167	0.571365328465178	0.135935336258788	4.20321414718419	0.0000263151413053127	0.000444846770334331
HLTF	106.660623301171	-0.535158897491785	0.127359211926905	-4.20196458030006	0.0000264608542578281	0.000446915187182523
AC007384.1	216.269547813482	-0.551097693470172	0.131263983504203	-4.19839226845135	0.0000268816685472448	0.000453222563277601
CYB5R2	15.5005004473644	-1.14068780736669	0.271819840981803	-4.19648471298698	0.0000271089750511047	0.000456652593818609
HNRNPLL	2.25755017145794	-3.80901988865911	0.907831443127163	-4.19573470107883	0.0000271988469277103	0.000457763531054235
GPM6A	158.095934519065	-2.30255763511896	0.548974395307565	-4.19428966961008	0.0000273728004466246	0.000459882273350841
SLC4A8	30.350324470409	-1.06947353542338	0.2556305316587	-4.18366901826605	0.0000286841647794955	0.000480648141173753
KCNA3	172.383972977688	0.656522311174154	0.157171468871979	4.17710870736285	0.0000295237946994395	0.000493421253596921
NAALADL2-AS2	2.68640321079718	-3.81297006845064	0.91347300735238	-4.1741464036274	0.0000299105374436566	0.000498983885249838
PERP	2.04475013123099	3.95940493248746	0.949748189028497	4.16889969175678	0.0000306073645452663	0.000509749806734739
ENG	9.31079021501959	-1.38623060123724	0.332676406991905	-4.16690385041633	0.0000308764650738012	0.00051333799796026
GYPE	12.3040976503076	-1.45601498763673	0.349679772529042	-4.1638524788156	0.0000312922337821277	0.000519347949397047
ZNF296	88.9839434721385	0.760118324832564	0.182808765973926	4.15799713314066	0.0000321050052100237	0.000531454480708489
LIPA	106.981157982722	-0.569086814623987	0.136970669390848	-4.15480786620154	0.0000325560994719695	0.000538455937334147
IL12B	1.47238936717047	4.1011814786688	0.98718529453512	4.15441913627786	0.0000326114918595084	0.00053890631107388
MAP3K20	78.6533195586002	0.747074760643843	0.179864604113421	4.15353962680031	0.0000327371489181368	0.000540050070428849
PSEN2	43.3409433785559	0.704483010277219	0.169632174908751	4.15300346562304	0.0000328139767272483	0.000540385764761294
C17orf107	35.1449437176287	-0.996264261425417	0.239961375278521	-4.15176925981967	0.0000329914804660879	0.000542841762853876
TLDC2	1.29338048354857	3.56358129472675	0.859470893298566	4.14625012029211	0.0000337964633748148	0.000555609212319979
GRN	235.917189982283	-0.595617029854838	0.143667718575129	-4.14579583891261	0.0000338635461680566	0.000555824241346333
LRRC36	1.186114894677	-3.79089517768155	0.914401147464705	-4.14576817646423	0.0000338676351071187	0.000555824241346333
LAMTOR5	105.247460984238	-0.609353992712715	0.147237355639636	-4.13858283494382	0.0000349457701919985	0.00057155748580691
ZNF711	94.0404556643746	0.77147714271913	0.186409943482873	4.13860509962557	0.0000349423796643481	0.00057155748580691
MAJIN	7.76143486419776	-1.45223391794103	0.35096639486376	-4.13781472868583	0.0000350629310475276	0.000572696864336145
CLIC6	1.37899053511482	3.9769355784665	0.962032414850484	4.13388937532275	0.0000356675206126776	0.000581870140191133
ZNF790-AS1	28.0925807188953	-0.701382020348776	0.16976212672862	-4.1315576911333	0.000036031323346727	0.000586305615274632
AC002366.1	5.31651777766051	2.29811320016039	0.556658843557106	4.1284050846569	0.0000365288167446942	0.000593895868501672
GLUL	78.2477675635676	1.08349857658155	0.262627117528745	4.12561576571755	0.0000369744134684239	0.000600120760077828
THRB	5.74532214927414	2.54147526408497	0.61816692803302	4.1113090151423	0.0000393422230808282	0.000636931286696048
SGO1	24.2236965586654	-0.838958590950327	0.204514621958213	-4.10219368628688	0.0000409251458783993	0.000659211777381355
CASP1	109.21303355592	-0.536763979352964	0.130948145182074	-4.09905752087311	0.000041483593798203	0.000667645122727009
CIDEB	63.7215288177233	0.591774427653884	0.144472831648158	4.09609489135688	0.0000420177759139865	0.000674540402592321
ITGB2	437.072875358468	0.550526597270296	0.134421531628838	4.0955239134635	0.0000421214743780196	0.000675638335035862
MDS2	6.88616096414778	1.73675859873683	0.424242031390159	4.09379191648176	0.0000424375193510395	0.000680137663569088
BLVRA	20.9108128752348	0.854576609741881	0.208762756375289	4.09353001742143	0.000042485504572574	0.000680336916737051
AL592076.1	2.27533823905631	-2.81283107889778	0.687209454391745	-4.0931204611954	0.0000425606467844943	0.000680970348551908
NRROS	188.530558542164	-0.545577283377611	0.133300317672908	-4.09284308471302	0.0000426116092711112	0.000681216169600655
HIST1H2BN	30.7332643588169	-0.926889557521568	0.226545077468237	-4.09141336408655	0.00004287521193358	0.000684858143206166
RGS2	336.18917842678	-1.13533384239292	0.277598226862118	-4.08984544039195	0.0000431660738441079	0.000688354990900707
LRRC34	5.11979557560609	-1.97247402887055	0.482720184815156	-4.08616438864236	0.0000438563104861729	0.000698266297885217
STRIP2	4.57927554781982	2.6109243562489	0.638970573099454	4.08614178206062	0.0000438605816292867	0.000698266297885217
CYFIP1	85.4222735755768	1.34629918187824	0.329573492356789	4.08497410471581	0.0000440817324339312	0.000701203684003081
AL031282.2	69.676236229014	0.702848179970734	0.172340281773544	4.07825827332859	0.0000453743452776752	0.000718777707974828
NOP14-AS1	65.2430585917	0.509535912057272	0.124990633274266	4.07659277106951	0.0000457004270879983	0.00072334439433907
NEK3	52.2322204512829	0.643250057446722	0.157875022350006	4.07442575698041	0.000046128025558931	0.000727704779139079
AC010149.2	6.97235710701119	2.77417106863677	0.681226042007805	4.07232092957038	0.0000465469834264577	0.000733709287354772
KIF11	14.8353574281233	1.14870216835586	0.282148989367959	4.07126097076961	0.0000467593277667928	0.000735889892560937
ZNF594	92.5123408297247	0.513537002568299	0.126150652335247	4.07082320274943	0.000046847294732154	0.000736622705007805
ZNF331	549.822172360049	-0.934669727584926	0.229710317011657	-4.06890617602298	0.0000472343616913876	0.000740508296093406
PIP4P2	21.5802206376912	-0.941567113699141	0.231553483021568	-4.06630512058175	0.0000477643913867892	0.000747970043844189
AC000123.3	63.5226193329262	-0.540218780807276	0.132862594679864	-4.06599601723079	0.0000478277524453058	0.000748349853469642
TCAF2	34.2949900734482	0.936393439352098	0.230350985972264	4.06507241720617	0.0000480175502551308	0.000750288063315842
ISL2	2.74023592080002	3.9196064878812	0.964230050617195	4.06501175250896	0.0000480300416786113	0.000750288063315842
JCHAIN	432.802181570954	-0.9179842646961	0.225845744968279	-4.0646515825438	0.0000481042674796823	0.000750834634984666
GCNT1	11.1922433520249	1.5271264537649	0.375819444920751	4.06345779709969	0.0000483510676962501	0.000754071745261159
IL4R	208.84520635838	1.11375443021927	0.274247061778531	4.06113532446405	0.0000488346533364965	0.000760993425282734
KCTD3	21.8917673063401	-0.963087594093903	0.237223091406903	-4.05983915133263	0.0000491065326215921	0.000764607492470941
PRKCI	45.6647262491421	0.638677284429339	0.157336757991431	4.05930116129712	0.0000492197997757672	0.000765748039438277
PRXL2A	44.0057459921566	-0.840508762311428	0.207453205360575	-4.0515583302294	0.0000508776383517285	0.000789614345092196
CFAP45	57.7868508751035	0.873895036960108	0.215897328761162	4.0477343651012	0.0000517157897022187	0.000801322552017537
UXS1	130.81661647583	-0.526178898004312	0.130026979838244	-4.04669014583658	0.0000519469302308622	0.000804252796842863
KLKB1	7.71749868079031	1.66574945217333	0.411693657474836	4.04608966383007	0.0000520802914264117	0.000805665688549567
SLC30A4	82.1107773264129	0.659862406062325	0.163145909140669	4.04461509049161	0.0000524091577495477	0.000809444425097131
ANKRD34A	12.6332733176075	1.06031714661207	0.262184659112902	4.04416166147798	0.000052510678591544	0.000810358343167569
DCLK2	36.9868172744957	-1.04097735805715	0.257441277007724	-4.0435526507504	0.0000526473267856334	0.00081181244590643
CCR1	3.00452238449762	3.30039690560033	0.816255887518705	4.04333611072997	0.0000526959946093855	0.000811908657685347
NAB1	91.5490052427136	0.562977273464488	0.13925614337602	4.04274640828114	0.0000528287476973473	0.000813083708142182
AARS	156.051589869544	0.625667537392477	0.154829996636198	4.04099690619124	0.0000532244606739305	0.0008180749232581
TDRD15	19.9876243949897	-1.10675731192099	0.273925749272813	-4.04035515047083	0.0000533703196940923	0.000819658457195947
MAP3K20-AS1	1.83752607393025	3.06654691551086	0.759348554378749	4.03839172120333	0.0000538189258566045	0.000825885296866065
IFFO2	92.1614701073602	0.714383178662452	0.176947266219532	4.03726598282758	0.0000540777446684461	0.00082852820014042
IMPDH1	176.028828659704	0.544492000386318	0.134910906968405	4.03593758741711	0.0000543846732538239	0.000832372677357192
ADPRM	46.825399910875	-0.577759753321921	0.143158532136411	-4.03580383718516	0.0000544156678184494	0.000832372677357192
SLC5A6	145.353321462651	-0.614169419687132	0.152374634758289	-4.03065392518503	0.0000556218894076485	0.000849465662972675
MSC-AS1	28.425699275043	1.93503891236848	0.480874288147866	4.02400161551882	0.000057217524153003	0.000871747246968046
EVC	9.93565577049616	1.94431926120923	0.48362087921207	4.02033771655387	0.0000581147711248055	0.000884009745822161
IGHV3-11	7.71275312448904	-1.52108171998275	0.378421366551912	-4.01954502157871	0.0000583106386460779	0.000885405851817766
TPM3P8	10.6058861756074	2.18192868999985	0.542826530320619	4.01956899326771	0.0000583047063094668	0.000885405851817766
POU3F1	5.42502256739878	-2.31170803391789	0.575163636479556	-4.01921798823604	0.0000583916275603063	0.000885405851817766
TRIM7	6.94507879279949	1.62294632924545	0.404085567335215	4.01634322143237	0.0000591081542412664	0.000894852562943729
MEGF6	131.02664625893	-0.771542181854275	0.19228389479192	-4.01251588277427	0.0000600750356128013	0.000908053618867745
HOOK2	92.6066443047852	0.524504410209341	0.130765206957248	4.01103949906812	0.0000604519944933847	0.000913030281472305
CXCR3	32.9886235906593	1.18922549938797	0.296968954856867	4.00454485204067	0.0000621370013630282	0.000936262722899927
KCTD6	24.0717182853223	-0.78641599310133	0.196390863039839	-4.00434104178156	0.0000621905918598072	0.000936332939283454
PPP1R18	83.35192938108	0.627025476770924	0.156773548064206	3.99956168954043	0.0000634599049418695	0.000953193674228897
CTTNBP2NL	13.193028968825	-1.53385595696182	0.383776100073719	-3.99674694872138	0.0000642188848900742	0.000963837318632518
AC003102.1	65.8073396941816	0.71943059616434	0.180092485792849	3.99478408550517	0.0000647532368943844	0.000971095565212336
IGHV3-13	4.88099835717398	-1.94535309981279	0.487405075763082	-3.99124505785489	0.0000657273197171254	0.000984161181617302
FGFRL1	66.7608056362375	-0.758260247151407	0.190010271506713	-3.99062767048685	0.0000658986638974245	0.000985955302846845
HIST1H4E	94.0103637235683	-0.782618717045737	0.196219889590629	-3.9884780216649	0.0000664985624798984	0.000992602567562665
DNASE1L1	91.6915223191743	0.521418819858764	0.130793524212468	3.98657978671591	0.0000670325927600405	0.000999015338828765
HSPG2	39.0715261526314	-0.961125335305365	0.241287093218569	-3.98332676018743	0.0000679572150074614	0.00101122026934897
SLC39A8	14.1450284919092	-1.34414397390431	0.33767199730365	-3.98062020137133	0.0000687356966087359	0.00102200954957636
POLE4	49.7859653604256	-0.578108751496982	0.145452931810941	-3.97454175931224	0.0000705148896933826	0.00104440629192923
MEF2C-AS1	88.8106125358398	0.522277136291949	0.131423203578229	3.97401008400366	0.0000706725688841421	0.00104593215635495
AIM2	538.571434623167	0.522569373250497	0.131539922817015	3.97270548788024	0.0000710608880971589	0.00105086642552336
AL513190.1	16.760768596083	1.0018372196255	0.252266781906925	3.97134022978553	0.0000714694245101219	0.00105527693474205
SELENOM	49.3294315893242	0.517847671804744	0.130604259550517	3.96501364953143	0.0000733917473226601	0.00107949613894421
CAMK2N1	25.8236943436404	1.31930573863861	0.332735568028148	3.96502768386638	0.0000733874293918585	0.00107949613894421
SIRPB1	4.04564438331908	-2.50350182706268	0.63146616145353	-3.96458587947141	0.0000735234742780601	0.00108060307510365
PMFBP1	47.7509212054644	-1.48317880975466	0.374214568119477	-3.96344486856299	0.00007387593024289	0.00108411794565026
SCN5A	5.88345354896508	2.6117941543536	0.659215466536163	3.96197341679076	0.0000743328181909658	0.00108998682674507
WDR19	127.841387697337	-0.512684174719338	0.129428077184558	-3.96115113406403	0.0000745893007829969	0.00109291030611289
AC007458.1	17.4228359812218	2.54036395896512	0.641479021046739	3.96016685755344	0.0000748974122252183	0.00109658521831812
MRGBP	74.0527316359623	-0.584593830742363	0.147649965493091	-3.95932250163457	0.0000751626825790707	0.00109962774757882
SHANK2	1.27040560766049	3.58512779177595	0.905616137299651	3.95877198308989	0.0000753361165958971	0.00110132309180985
COG8	72.120561014211	0.513175743864707	0.129680451607042	3.95723285587971	0.0000758230096929278	0.00110759474311746
PCDHGA3	2.70036638278143	2.91892956470035	0.739080669337925	3.94940591169183	0.0000783453984081186	0.00114182600452228
THEM4	50.4133051097734	0.572267803723778	0.14494997360352	3.94803661909658	0.0000787947541095005	0.00114575715398131
ADAP2	45.6929657211791	-0.732420442250594	0.18557555348808	-3.946750681779	0.0000792189730863471	0.00115017774581209
IGLV6-57	20.3925500706698	1.15615405599856	0.293066027963483	3.94502926194714	0.0000797902343177993	0.00115759357384792
FZD3	41.6753957412956	-0.781871465477501	0.198337985091137	-3.94211661028133	0.0000807656897671734	0.00116820275085762
RNU4-50P	1.21106300212153	3.58203700156353	0.909955114824765	3.93649856262783	0.0000826791152833074	0.00119497549098291
CALHM1	2.13883181795903	3.27910143180281	0.834020622908091	3.93167907571534	0.0000843546259450055	0.00121735303324557
VAV3-AS1	9.68681463520322	-1.31648632784399	0.33505409308358	-3.9291754824663	0.0000852376219534598	0.00122824332357034
HIST1H1C	350.875216612547	-1.01403835681698	0.258148915197512	-3.9281139571752	0.0000856146433887762	0.0012327477922405
STARD9	328.403192162737	0.813736584776639	0.207253715665193	3.9262822486193	0.0000862689184986462	0.00124123460480458
SULF2	4.0781019962086	-2.18575541766176	0.556855007115595	-3.92517870851799	0.0000866653738102584	0.00124600194833441
SLED1	13.8350571635457	1.30447659424396	0.332958197343985	3.91783894990362	0.0000893463645558	0.0012826196790246
AC099494.2	4.53797788899437	-1.92952281043869	0.492657068412664	-3.91656374007906	0.0000898200756936011	0.00128845349960476
PFN2	4.44331854580451	1.81173351814067	0.46305156010077	3.91259564646839	0.0000913093545546356	0.00130883581180338
FAM241A	6.89276612330412	1.56225045034148	0.399587627192195	3.90965671614769	0.0000924273762132738	0.00132386996348593
ITGAX	109.208906782081	0.912119821332209	0.233489958362853	3.90646273496155	0.0000936570792951208	0.00134048008181857
LPCAT4	82.8995647082955	0.59428282562989	0.152533522315107	3.8960801311741	0.0000977620560941571	0.00139610052643119
HACD4	58.7053734323496	0.576264882880063	0.148055140291429	3.89223151418961	0.0000993263925455279	0.00141527166623322
LHPP	176.232595631092	0.601977533000852	0.154773671387049	3.88940526903612	0.000100490184713386	0.00142866283408273
ZNF418	79.7228889347313	-0.635368339767497	0.163355266788928	-3.88948793789708	0.000100455961317829	0.00142866283408273
KCNN3	9.76007183319029	1.50591030767476	0.387599449127088	3.88522303389805	0.000102235987291455	0.00145132630030363
DNPH1	26.3210016584557	-0.901296242156272	0.23226230225802	-3.88051023947495	0.000104237556189448	0.00147832906010131
AC024145.1	1.37160400959112	3.61904002095716	0.932650517940742	3.88038171999075	0.000104292654219103	0.00147832906010131
ATP6V1F	62.7318696797174	-0.549109083047057	0.141584956237937	-3.87830104014912	0.000105188503024966	0.00148882188896875
PRCP	117.48542676363	-0.58617039434784	0.151342419240641	-3.87314011028068	0.000107442018136093	0.00151847153548913
DPM2	77.1363507491603	0.754271509224849	0.194863177933252	3.87077495720209	0.000108489912059441	0.00153101987991849
FIRRE	13.8696119393555	-1.37135490122951	0.354277463537806	-3.87084994776467	0.00010845653957699	0.00153101987991849
HIST1H4K	4.20482569180664	-1.99232399830304	0.515094012346441	-3.86788421249022	0.000109783768474283	0.00154813720967125
ACYP2	60.2008359443122	-0.610132638951994	0.157770498140255	-3.86721628025537	0.000110084789000324	0.00155123897077334
TTC39B	32.7440283661268	-1.59242035878327	0.411827636085848	-3.8667156335553	0.000110310928458145	0.00155328177113691
LTB4R	49.2469301498967	0.517961484849747	0.133979027721108	3.86598927951574	0.00011063979799501	0.00155676704002391
LYPLAL1-DT	1.66483672875324	3.66617615268888	0.948711757992126	3.86437305304201	0.000111374894723076	0.00156595884307184
ENPP5	1.76296986536066	3.01910008001348	0.781819833084721	3.8616314811322	0.00011263237064403	0.00158131551331193
AC067852.3	17.8835868871037	-0.976884571198407	0.253029563659232	-3.86075270047901	0.000113038266866834	0.00158585064132238
MBOAT1	40.0696359817387	1.47179715165213	0.381722396435587	3.8556740851345	0.000115411165384982	0.00161561400272343
SHROOM1	3.81888929342905	2.79545712100207	0.725024982052128	3.85567006682961	0.000115413061335856	0.00161561400272343
RPS20P20	3.27014119951426	2.9298165133319	0.760000000134638	3.85502172738536	0.000115719351398132	0.00161871747686743
ALPL	33.5313677824254	-2.28893030962066	0.594222045195603	-3.85197810839752	0.000117167499729227	0.00163658195242225
AL161729.1	6.12479553537487	1.78839898415087	0.464397459819083	3.85100940226414	0.000117631982140468	0.00164067464303206
CDC42BPG	57.7960996788809	0.553296594146639	0.143824208997663	3.8470338060794	0.000119556478091833	0.0016663020865006
AP1S2	154.603230944617	0.542138082712392	0.140946791627162	3.84640243636391	0.00011986482812665	0.00166938380715544
SLC6A16	159.823929892515	0.55958765848153	0.145519653713014	3.84544385726149	0.0001203344153756	0.00167470499827453
AC048382.5	12.6259608589221	1.04588430524994	0.272020834451533	3.84486838061035	0.000120617161662544	0.00167742006219072
AL391422.4	7.26418333491605	1.50799373999965	0.392262290061302	3.8443505231257	0.000120872133536245	0.0016797452050469
SNED1	510.160947106625	0.657237859299161	0.171172888423362	3.83961423653502	0.000123227781642201	0.00170999770087394
PTGER4	65.3900832509305	-0.926618464254027	0.241547895049127	-3.83616865742328	0.000124968603494913	0.001731243649606
RALGDS	82.7905449298303	0.518916481163781	0.135323376227885	3.83464036760304	0.000125748145050767	0.00173992516535899
TRIM46	8.2134234222828	1.51101960503614	0.394124772340129	3.83386102848701	0.000126147428410159	0.00174230381541959
IL2RB	2.62429078420324	3.28743751423223	0.857494304366588	3.83377183672442	0.000126193200677861	0.00174230381541959
CDKL1	38.8105106258723	-0.818420795584172	0.213537753089065	-3.8326749426965	0.000126757396666666	0.0017488316817688
SGCE	43.0006877521315	-0.910453154300164	0.237570578106563	-3.83234810285211	0.000126925968501694	0.00174935206011558
AC099494.3	10.2838328902093	-1.45957204772615	0.380865819441647	-3.83224740373368	0.000126977947925404	0.00174935206011558
IGKV1D-16	3.51835563981652	-2.25264494192289	0.587959375003797	-3.83129351735966	0.00012747132639852	0.0017548858287497
RPSAP6	14.8312423548617	1.0280108493823	0.268367546402679	3.83060792246392	0.000127827051913206	0.00175851794781532
SPAG1	80.2839009714336	0.653844896052962	0.17069997573654	3.8303748622795	0.000127948189687241	0.00175891994098782
POTEG	9.66990729311302	3.85195248498268	1.00610790088941	3.8285679712658	0.000128891035813558	0.0017693392118567
LILRA4	4.99232171111649	-2.56246589938858	0.67139069947847	-3.81665385204037	0.000135273737880108	0.00185164395427307
PRDM4	1071.1070975642	0.542255976255883	0.142146954305849	3.81475620708091	0.000136317443156097	0.0018645965634275
SLC9A3R1	91.5004529094405	0.574923128823189	0.150745030669415	3.81387781918995	0.000136803120989033	0.00186990323089009
CMAHP	79.7957577029411	0.504206581999657	0.132228472323723	3.81314684454081	0.000137208533402824	0.00187276925477635
ZNF703	6.63286625013314	-2.06082708437746	0.54053231403045	-3.81258813004354	0.00013751916991856	0.00187567130118429
EGLN3	3.15378036144331	-2.46686181990716	0.64716349646928	-3.81180618710045	0.000137955030514561	0.00188027597145772
MRPL40	52.7572888806833	-0.545329247643265	0.143125432348538	-3.81014917261722	0.000138882966540936	0.0018915761193789
SYBU	44.1224211902143	0.875444449663062	0.229806055657676	3.8094925181917	0.00013925232020479	0.00189525775209023
TBC1D8	22.4495230011191	-1.48832333745463	0.390961046818618	-3.80683280231016	0.000140757836342875	0.00191438660714801
IGKV2D-29	9.4355586663295	-1.86311288735203	0.489524912169293	-3.80596133319505	0.00014125445153259	0.00191841389959378
AL049830.3	13.1416283697665	1.05190549994858	0.276591807576169	3.80309709519832	0.000142898315595619	0.00193798877904873
DMXL2	32.7745985330684	0.9616069743715	0.25299070336096	3.80095774902648	0.000144137880566602	0.00195341535589412
RNA5SP111	1.37955919990714	-3.62659645505139	0.95458320762295	-3.79914126509949	0.000145198316806359	0.00196639418995506
AL450344.1	68.0911984167478	-0.988059921094634	0.260089210922227	-3.79892698198115	0.000145323895416699	0.00196643575942279
ZBED2	5.66557294181198	2.15516184035431	0.568467611435219	3.79117789123138	0.000149934511435293	0.00202480367736469
IGKV1-9	23.0358166072541	-1.01463855844495	0.267712098317141	-3.79003625470437	0.000150625298570799	0.00203269796435176
PORCN	23.6157450877289	0.813379597233369	0.214727787951098	3.78795685921473	0.00015189121473413	0.00204833705789451
AC009495.3	3.8026330464603	2.01448931170405	0.532107192175733	3.78587123295026	0.00015317097980774	0.00206414075324008
RNU6ATAC36P	2.82736769198664	2.72980574186107	0.72111322342648	3.78554386908893	0.000153372773415841	0.0020654056242685
ALG2	60.5308683807636	-0.507069855915443	0.133982875277641	-3.7845870590901	0.000153964005704972	0.00207045341754768
SETP21	32.811300170545	1.15725564719404	0.305820677150367	3.78409876656258	0.000154266557681407	0.0020730652021007
CREM	68.4032787640603	-0.790224030648001	0.209130058906083	-3.77862481740552	0.000157696804959458	0.00211618938268176
RPS6KA2-IT1	2.50552407709965	-2.3225880557495	0.61473089087724	-3.77821920163325	0.000157953819822001	0.00211739205411856
MFSD3	12.8959305622266	1.03500759078553	0.273970930827446	3.77780076032008	0.000158219374553304	0.00211874454265362
CRACR2B	189.716625770285	1.13292755009693	0.300020348165564	3.77616903994701	0.000159258929652	0.00213005533970212
FRZB	1.504404537469	3.9553069518128	1.04797947748876	3.77422176366544	0.000160507934954693	0.00214339137703629
P2RY14	11.4799258370524	1.49613520723211	0.396562520499982	3.7727599808116	0.000161451589853618	0.00215298789089814
SVIL2P	1.30384433943634	3.71291570513639	0.984442691707522	3.77159151712154	0.000162209644001198	0.00216008611524491
CDYL2	53.27945693808	-0.731659469594272	0.194198029511746	-3.76759471470342	0.000164828012032788	0.00219038113768016
HIST2H2AB	38.3217904623658	-1.10031394104126	0.29213261088865	-3.76648788950391	0.000165560110870701	0.00219858312395679
PCDHGC5	4.67065400861673	1.92935145965868	0.512355261403816	3.76565169716887	0.000166115229656183	0.00220442512808649
AL845472.2	9.63560719963166	1.42579112627615	0.379213053548633	3.75986826648966	0.000170002852878041	0.00224822017461935
SFXN3	61.1143195184201	0.658493239789014	0.175180390585093	3.75894378126276	0.00017063216958521	0.00225342801737928
PDGFD	4.2157045558058	3.04532809635112	0.810122819201512	3.75909433010751	0.000170529538651067	0.00225342801737928
LRP5L	71.4501295820113	0.502025710377008	0.133610884146762	3.75737136673364	0.000171707581169554	0.00226606639535212
CELSR3	55.2319657878833	0.623201239111486	0.165878850311176	3.75696623133334	0.000171985693933398	0.00226685932792136
ATF3	6.94908106940566	1.62035222415972	0.431295887118749	3.75693873406584	0.000172004585291692	0.00226685932792136
FSCN2	38.5239111493053	0.713185328330287	0.189910596492364	3.75537406286311	0.000173082777250989	0.00227793124172966
AL390036.1	18.6386941757555	-1.26019141956623	0.335740965813745	-3.75346337767232	0.000174408022944311	0.00229379513887446
AC019197.1	23.597627269213	-0.869476303579518	0.231789719690704	-3.75114265093262	0.000176030506918729	0.00231195592340206
AL392089.1	1.97675881957723	-2.65623463798235	0.708383410852934	-3.74971321644036	0.000177036916474504	0.00232357917260365
AP1S3	189.260736023318	-0.623865554831844	0.166406736042964	-3.74904027124701	0.000177512582071051	0.00232803975885488
CCR6	8.6949715891421	-1.29780500807666	0.346183952760983	-3.74888840954655	0.000177620090297247	0.00232803975885488
MATN1	21.900191140322	-1.07468035338066	0.286839042213844	-3.74663206614483	0.000179224665150635	0.00234746282842064
PHLDB3	54.0540011838007	-0.585666175715851	0.156481289238768	-3.74272335411429	0.000182036604923219	0.00238103381531833
AP000688.1	2.50340486098484	3.11044141042164	0.831114629891371	3.74249387335196	0.000182202976472979	0.00238158207499107
AC007386.1	12.0547700797323	-1.1540262666963	0.308500499489139	-3.74075979976469	0.000183464794019004	0.00239509237738697
IGKV1-6	8.6121112516039	-1.31562792372614	0.351703569925208	-3.74072951265726	0.00018348690558368	0.00239509237738697
C1orf54	12.7165431417858	1.05974733539846	0.283315287583525	3.74052295037567	0.000183637776350301	0.00239542773567782
AC006460.2	7.32126760338395	1.6439152965207	0.439989557142709	3.73625980397416	0.000186777692788026	0.00243472610980359
DIP2C	43.9673359224539	-0.872478020629258	0.233735140667682	-3.73276358076478	0.000189390342790424	0.00246675485891124
KCTD12	24.6796377533937	0.912616955221133	0.244497181178764	3.73262771710188	0.000189492560754574	0.00246675485891124
AL121748.1	2.0159296155548	3.23773472618382	0.867698775538017	3.73140405110778	0.000190415533770137	0.00247708474114571
GGT1	17.7936072931705	0.990523398875379	0.265615887633592	3.7291571965069	0.000192121277395917	0.00249080810585927
HIST1H2AE	99.555076444267	-0.789703651274476	0.212011403487456	-3.72481686496264	0.000195457064346516	0.00252891574261996
IGHA1	1071.16495684845	1.39761748286452	0.375313526549698	3.72386653823268	0.000196194670273174	0.00253674406104557
SEMA3G	1.92948770256682	4.22447250875141	1.13448704253568	3.72368511085799	0.000196335784006201	0.00253685453257438
SMAP2	2942.07221927324	0.529702469465942	0.142387678175549	3.72014261524002	0.000199110312166492	0.00257096824130769
AC087752.3	10.6943131209321	1.48541648213802	0.399376878676789	3.71933519802018	0.000199747826043071	0.0025774608220905
HR	1.45917894587546	3.99066424078493	1.07334937022798	3.7179546114955	0.000200842343303546	0.00258635200636383
TOMM40L	16.7577410719765	0.852947799480028	0.22957147289258	3.71539106637668	0.00020288966009118	0.00261095933793195
WEE1	228.68370498172	1.22373367880566	0.329497492230108	3.71393927924359	0.000204057775490586	0.00262422687620151
AC004889.1	18.8170874518104	-1.38588501987465	0.373257276894752	-3.71294842904143	0.000204858642726364	0.00263275687522612
LRP11	2.22374074473765	3.05795624118538	0.823645346644527	3.71270991045269	0.000205051868821811	0.00263347151796925
AJM1	22.3248813227516	0.835400385941933	0.225146590624296	3.71047317938726	0.000206872214007549	0.00265328866437564
PAWRP1	1.52503625836827	-2.96650897222951	0.799625926665157	-3.7098709200205	0.000207364945307227	0.00265782692123181
MAGEF1	61.6042008817592	-0.529724347151481	0.142949164262661	-3.70568341468679	0.000210821501072208	0.00269851521372426
CCDC144NL-AS1	17.1372691716949	-1.3823076835392	0.373049579483531	-3.70542619416147	0.000211035576741908	0.0026994497303029
MAST2	94.319348125524	0.574470333418428	0.155085865604879	3.704208189301	0.00021205205469082	0.00270883051973533
STARD3NL	47.6058938397738	-0.54518199454743	0.147272156310045	-3.70186740119215	0.000214018465670482	0.00273030490604689
WNT16	24.3815456420057	-1.13103599781341	0.305583233688329	-3.70123708739523	0.000214550888205954	0.00273527368201807
HIST1H2BF	33.248625462475	-1.32129995129747	0.357370289067499	-3.69728539757794	0.000217917303942961	0.00277264995229554
NFASC	3.0050005233149	2.19988629881827	0.595293292617252	3.69546629552351	0.000219483596621169	0.0027904307519608
LINC00539	8.9288505623037	2.07495587481614	0.561747085360918	3.69375458972429	0.000220967064823065	0.0028039958570651
SYTL2	7.40689187484562	1.69710498996642	0.460050613003096	3.68895278475587	0.000225178998789346	0.00284611976276943
CELSR2	11.2087253503972	1.23386426053895	0.334695371317788	3.68652920320016	0.000227333365085824	0.00286955888804903
RN7SL749P	62.05816368043	1.21748933977631	0.330644590156792	3.68216924159858	0.000231257800667186	0.0029091171048492
AL022324.4	1.21122512866185	3.79251790115442	1.03010653884278	3.6816753977845	0.000231706300079512	0.0029113143521481
USH2A	1.78086098700316	4.67526025659738	1.27031847223732	3.68038437507972	0.000232882641327422	0.00292225719635511
PDGFRB	5.5176804921838	-2.01098432523806	0.547093806423054	-3.67575779807497	0.000237144429912826	0.00296795017057674
LINC00996	72.4019372571698	-0.681484306640868	0.185482019660437	-3.67412597667669	0.000238664966346118	0.002983078246897
LINC02347	3.31077234630228	-2.71875567750683	0.740949216161368	-3.66928747369742	0.000243227446343008	0.00303613856048258
PGAM1P7	41.9165907550441	-0.652441909567219	0.177860338148071	-3.66828218342896	0.000244185596968749	0.00304412741602214
MMP25-AS1	37.7368966397006	0.739806439391165	0.20183794250634	3.66534869611014	0.000247001808577373	0.00307322926458818
C1orf115	67.1211987359599	1.54395112382108	0.421362684489034	3.66418570190512	0.000248126718772772	0.00308521955194006
CD79B	180.240294827909	-0.602065048688191	0.164432563711029	-3.66147091002151	0.000250771338900266	0.00311001966376895
FOSL2	18.9581529734204	2.54951314945063	0.696788916347364	3.65894618820206	0.000253254505979605	0.00313472071566993
RNU6-59P	11.3681817596256	1.02037165839673	0.279402423703497	3.6519785507643	0.000260227624684471	0.00321271988771744
FCGR2C	267.152652218085	-0.994174885134951	0.272244634396631	-3.6517703547705	0.000260438728568385	0.00321325306891336
PRICKLE1	73.681352005327	-0.751171400016522	0.20571189328698	-3.65157010619991	0.000260641925508813	0.00321368807122206
HIST1H2BK	230.801722948572	-0.58176160868206	0.1593455664926	-3.65094317643959	0.000261279047475204	0.00321739758847201
AC096636.1	22.640985107272	0.783384607184927	0.214569551974989	3.6509588614709	0.000261263089653589	0.00321739758847201
ARHGEF5	19.3086853387892	-1.3124453465159	0.359842026807435	-3.64728199804809	0.000265029005056378	0.00326147591045585
AC004987.2	2.90354869443214	2.28906842632225	0.627906138825706	3.64555828456019	0.000266811932230176	0.00328130664213152
UBE2J1	684.00796175535	0.571690825189611	0.156879183977988	3.64414711176612	0.000268279946245745	0.00329090067394781
CBR3	15.5364229401138	1.12669016274913	0.309215642317348	3.64370364417984	0.00026874283773387	0.00329446697173308
AC067817.1	7.85429548150978	-1.25632129591922	0.345013865354481	-3.64136465828243	0.000271196683905761	0.00332241981000042
SNHG12	133.390066882721	0.570812242843941	0.156890974044528	3.63827330616187	0.000274472071679977	0.00336039511431097
INO80C	24.8170401138215	-0.80164503699988	0.220693132148032	-3.63239684532715	0.000280800839932219	0.00342473223259588
TOR4A	49.5534197339095	0.723054047156409	0.199083623060185	3.63191123429487	0.000281329899230192	0.00342899933227322
TREML2	40.8344745037992	-0.99956101098967	0.27546532024999	-3.62862740791672	0.000284932121844228	0.00346628168061739
SLC1A5	73.2237443238357	0.659267934883032	0.181742283615228	3.62748790082768	0.000286192181673682	0.00347939872205055
PTPRK	117.200796632974	-0.680129390676059	0.187709472696936	-3.62330883414793	0.000290858190386068	0.00353388084522399
ABHD6	59.8371278350514	-0.693077648460041	0.191320696479322	-3.62259630669361	0.000291660817277659	0.00353913849044089
MAP3K12	45.115466504928	0.739116969404904	0.204354194189687	3.61684267032384	0.000298218439682227	0.00360727437532181
GAS7	23.6767731092236	1.65192272918441	0.456783579685435	3.61642318737029	0.000298701900384428	0.00360856033191693
ZKSCAN2	83.2857305246234	-0.518886468922726	0.143607330018291	-3.61323108546505	0.000302404966071705	0.00364639031553129
SLC12A4	46.4458065773308	0.624743317869738	0.172904081741086	3.61323637694833	0.000302398792154421	0.00364639031553129
MIR3142HG	1.46447009732512	3.67194251681548	1.01693191170956	3.61080469059388	0.000305248469329278	0.0036783593885926
PCDHGA5	9.10903757293434	1.4721671432294	0.408343714566405	3.60521563260157	0.000311893847900778	0.00375371111536433
BRSK1	1.5784408672737	3.13648910053327	0.870367149971171	3.60363910866484	0.000313792680387215	0.0037741902777434
AL450992.2	2.5814174403776	2.44506210013479	0.679050947992191	3.60070493585838	0.000317355570907055	0.00381464585733505
B3GALNT1	5.44331498111953	-1.64329046129575	0.456594105860894	-3.59901812178977	0.000319420932701245	0.00383465430876475
AC007906.1	4.01769558618363	-1.64107779691905	0.456516274085799	-3.59478487422032	0.000324659730751076	0.00388535872898849
AC018445.3	46.360988847823	-0.880618465358061	0.245021781758131	-3.59404155434372	0.000325587875310266	0.00389291509318634
CLEC20A	5.61500314062612	-1.90467556669329	0.52996667168202	-3.59395348512801	0.000325698007117022	0.00389291509318634
BTN1A1	5.98979755510144	1.73880240560879	0.484464840282516	3.58911991341788	0.000331796204750407	0.00396085600380773
CYP4V2	105.176009000277	0.50807147886629	0.141690577128226	3.58578170238167	0.000336070002496045	0.00400438080184577
NCALD	1.44777876440404	3.88782376324559	1.08420924741531	3.58586109878138	0.000335967758774038	0.00400438080184577
HEG1	161.839135525093	0.543383158892528	0.151929146642973	3.57655638104422	0.000348150254187616	0.00413288043680782
SPART	123.385886769469	-0.782025269732113	0.21869305157108	-3.57590359690937	0.000349020260240314	0.00414059454593183
MATK	4.7405607810461	2.09362359348556	0.585507072774594	3.57574432630562	0.000349232838478991	0.00414059454593183
TIGD7	33.1146530428895	-0.654404656942416	0.183068837679044	-3.57463708864377	0.000350714017714819	0.00415300955630617
COMMD4	40.0276923204783	0.652759667623311	0.182629821586799	3.57422277452685	0.00035126976505416	0.0041570180730219
ATXN1	314.288788411983	0.544747128777896	0.152676692436431	3.56797832127983	0.000359746260137624	0.00424420741923155
SNX18P9	1.93463147382973	3.25728718244006	0.912997707917232	3.56768385527573	0.000360150665679871	0.00424636052892792
FCGBP	15.5275634379619	-1.53361435146646	0.430273659319887	-3.56427663708387	0.000364860996834548	0.00429396066139355
MOV10	78.4450562510761	-0.665566728605054	0.186762282240415	-3.56371061983642	0.000365649048254101	0.00430059015819944
CD69	532.356486183454	-1.15889531164992	0.325247575105551	-3.5631174537545	0.000366476605868512	0.00430767587831686
CACNB3	4.53689219944983	1.7293526996807	0.485676085742074	3.56071206808214	0.000369850469666773	0.00434466457184983
AC083809.1	18.1765343395776	1.21085418469651	0.340341052853044	3.55776705321338	0.000374020773454144	0.00438826580062446
TCEAL4	85.700689763451	0.509506230196035	0.143223252310558	3.55742675840964	0.000374505472620137	0.00439126024758514
AC019069.1	3.11715039802147	-1.92511670660074	0.541809271499585	-3.55312617901966	0.000380681821293783	0.00446094753966799
RNF130	56.2216240837498	-0.608348623499301	0.171370538657646	-3.54990203254612	0.000385374534811906	0.00451317447867848
YARS	197.160321858989	0.509043074920482	0.143408931025442	3.54959116758338	0.000385829841906841	0.00451574303041547
AC109446.3	15.6355099317692	-0.831499335848056	0.234442639128692	-3.54670694263779	0.000390078245549539	0.00456267561542541
FCGR2B	242.974358017977	-0.603803825939099	0.170376749663608	-3.54393323696602	0.000394205055003911	0.00460531619814092
YPEL1	84.3331867477892	-0.515704895867746	0.145541296804214	-3.54335784544702	0.000395066234482724	0.00461256099027541
CNN3	11.3796183352102	-1.87532845495175	0.530044721272016	-3.53805703498241	0.000403082980220482	0.00469470231862394
IGKV1-17	13.7326218384138	-1.13593894505168	0.321204830269528	-3.53649396896832	0.00040547575908632	0.00471682925585156
AL159169.2	30.4507936197173	-0.849213412622844	0.240193710218133	-3.53553559687982	0.00040694941292153	0.00473109596942065
SAMHD1	102.388203296245	0.607380832415096	0.171829942412579	3.53477876956229	0.000408116692482548	0.00474178568752036
SLC39A3	45.3051123688412	-0.601800504262982	0.170471811781595	-3.53020536341807	0.000415237221936595	0.00482158948967153
ARHGAP22	2.33713155225004	3.32074400265108	0.941387919366839	3.5274979998517	0.000419506930771023	0.00486231655192871
KCNJ11	2.02550989962994	-2.91772525262821	0.827352105529539	-3.52658225334515	0.000420960384500392	0.00487031313047128
CCR5	1.6897568087618	3.52646761742482	1.00012697433429	3.52601990339489	0.000421855263732297	0.0048777174179947
ABCG1	313.383326203144	-0.93652974952613	0.26582362184308	-3.52312463065822	0.000426490755997049	0.00492536337161107
LSR	78.7443218140247	0.754552583684216	0.214406899000818	3.51925515083979	0.000432760289801247	0.00499260689047922
IGKV2-29	9.01522843558674	-1.25580148010765	0.356841949866599	-3.51920922015226	0.000432835223207829	0.00499260689047922
KIAA0513	8.92252742952815	0.994755969344486	0.282854182357886	3.51685084184421	0.000436699108148132	0.00503111025498053
GPRIN3	22.0263816085642	-1.38083497483437	0.39271776888766	-3.51610007040291	0.000437935887079384	0.00504232318601149
STAT4	30.9790410974803	1.28692045112242	0.366491189078357	3.5114635480289	0.000445646574824125	0.00512185757107174
SLC9C1	2.09741902449187	2.78398597059766	0.793031117847177	3.51056334101401	0.00044715826157271	0.00513614675477513
CNTNAP1	37.314319993592	-0.943337289374885	0.268745744641349	-3.51014781883822	0.000447857646898478	0.0051410864689652
NOXA1	22.6629425934156	0.738377274878259	0.210493945955564	3.50783140829206	0.000451775254691947	0.00517985097290898
HSF5	40.9569753325358	-0.577971743474389	0.164806519633165	-3.50697135502205	0.000453237935758805	0.00519350966388054
AC005332.2	23.8246722257118	1.20252282523406	0.342970353139304	3.50620050458306	0.00045455266514842	0.00520545769017364
HMGB1P20	32.7154813369024	0.831658122032646	0.237613103247472	3.50005159928609	0.000465168106594776	0.00532065564124187
IGHV3-72	3.5618680562847	-2.14517583176065	0.613463932301609	-3.49682470118875	0.000470831115680507	0.00538143040534873
ABHD17AP6	11.6203839036035	-1.51563740076374	0.433566019317427	-3.49574766756361	0.000472735514819272	0.00539753389712505
ORC6	13.1016783330833	-0.947407173154302	0.271086470088708	-3.49485229876754	0.000474324163441847	0.00540921763505553
LINC01572	54.2452157215601	-1.35377945917301	0.387477327484158	-3.49382883370991	0.000476146191875849	0.00542353186174777
MGME1	69.3662443636017	-0.558662459863699	0.160023015369187	-3.49113818768391	0.000480967417096566	0.00547518887183813
CRIP3	4.26351233321965	-1.56285543600045	0.447699657712832	-3.49085689273167	0.000481474074894675	0.00547700484623216
ACVR1	32.8028087119814	0.719769587164209	0.20631038364465	3.48877053325606	0.00048524751374502	0.00550753050001465
MSC	11.7174311022857	1.82203863656927	0.522256218125109	3.48878304045926	0.000485224810975405	0.00550753050001465
DEF8	257.777289441456	0.522149578749068	0.149709846592453	3.48774372984622	0.000487114724980636	0.00552544598531681
AC021188.1	11.1851345455451	1.26531726611648	0.363005848193519	3.48566633957351	0.000490912906339414	0.00556523067281459
DUSP8	18.1260112874472	1.38087118198922	0.397138912268339	3.47704830559689	0.000506966470892416	0.00573024830891747
PEBP4	7.80368489614979	1.24219132351083	0.357780889819431	3.47193312683011	0.000516725037024935	0.00583021834228134
CYP2R1	37.2411351748325	0.602716374530822	0.17392555689633	3.46536981273015	0.000529502819142259	0.00596384105185772
ELK3	156.263599903446	0.587750115529932	0.169683505039528	3.46380230295818	0.000532597779211518	0.00598124979327662
FP325332.1	9.53833228407244	1.19861706031468	0.34605729055276	3.46363764913065	0.000532923855431472	0.00598124979327662
PROX1	19.9668312737793	-0.928814462412761	0.268286080651054	-3.46203000975225	0.000536117372769712	0.00601070060855745
EVC2	16.2178586730333	1.67042230304885	0.483212966380924	3.45690703533818	0.000546413315433463	0.00611148387913002
ASAP1-IT2	12.9410857247383	1.11050446242065	0.321723110822149	3.45173978823842	0.000556984597050427	0.00621770714471967
CARHSP1	41.3111887458878	-0.557520473458539	0.161595908851714	-3.45009027406837	0.000560399123067978	0.006239275551914
AKAP7	43.8220210177821	-0.56795318854641	0.164839537006532	-3.44549128722621	0.000570022342942719	0.00633142350285604
FFAR1	32.7238712302528	-0.865754858626709	0.251267356405812	-3.44555246256685	0.000569893331950665	0.00633142350285604
LINC02413	16.5926912494936	0.84223467412996	0.244583750295995	3.44354305267904	0.000574145173597628	0.00636549365119595
EBI3	20.8630717852094	1.30879896671084	0.380146638699728	3.44287922994009	0.000575556277798751	0.00637744350431783
ARVCF	9.84680787102187	1.20987110209908	0.35145256317045	3.44248763242711	0.000576390219878929	0.00637929626813371
AC104170.1	4.9886325275376	1.78710591292118	0.519300966144448	3.44136835752407	0.000578780023985686	0.00639834462102258
AC006369.1	3.80824323057413	2.10604339189217	0.612226683929487	3.43997321118844	0.000581771767677777	0.00642770470339605
PSPC1P1	2.15808308189033	2.76523767745366	0.803964158051711	3.43950367657534	0.00058278186883849	0.00643514936070014
LY86-AS1	36.8872712349981	0.587647074925626	0.170927440866908	3.43799141872834	0.00058604627023542	0.0064674633375
C20orf194	83.9443991101431	-0.545222112951087	0.158717044044556	-3.43518313507671	0.000592153510031748	0.00653109485185449
MINDY1	36.0951675599402	-0.695980727523368	0.202680028608516	-3.43388903337724	0.000594987717679625	0.00655857428889246
MED30	71.5040912422338	-0.596983647532868	0.174296419070344	-3.42510563737935	0.000614560416008033	0.00675099203256586
LINC00324	23.3214556438865	0.762988625217095	0.222999952096843	3.42147439065704	0.000622825902526096	0.00682611481714741
ZNF542P	27.6815108845377	-0.63011388452083	0.184427732571605	-3.41658966216583	0.000634107786589448	0.0069371748360142
SYNE2	1215.39983029635	-0.688255962892732	0.201452941095147	-3.41646023707178	0.000634409279004225	0.0069371748360142
AC069271.1	11.0459284503795	-1.1143261560041	0.3261325908192	-3.41678871530462	0.000633644357559348	0.0069371748360142
AC012236.1	4.72587459278648	1.50074242115053	0.439622740714215	3.41370516618956	0.000640858862406865	0.00699970045149416
AP005131.7	4.77262939453623	-1.74733477578983	0.512177028913392	-3.41158364617969	0.000645866818262028	0.0070383299739534
ATP2B1-AS1	41.2967192679343	0.704982668574391	0.206738276409766	3.41002489145783	0.000649569507475252	0.00707465116394219
CPXM1	2.80132390520772	2.62275581789448	0.769404996363767	3.40881048380204	0.000652467900710499	0.00710217619339938
AC007390.2	12.9519192310912	0.926496504625418	0.272192222716494	3.40383165756512	0.000664476913423932	0.00720829377283467
SPAG4	37.561672240003	-1.16743435163726	0.342966324038298	-3.40393289315164	0.000664230697965691	0.00720829377283467
ADRB2	41.3715954801875	-0.80260311687421	0.235877373200208	-3.40262868788595	0.000667409163265675	0.00723190359470666
PDP2	24.293952071259	-0.605851197287175	0.178215757182629	-3.39953776739462	0.000674998570669511	0.00731000149877293
AC004943.2	22.1274236651839	-0.826064851826344	0.243484888989255	-3.39267399819131	0.000692139579283436	0.0074829282424677
KCNA2	4.20603146324698	2.00157717270356	0.590444284124547	3.38995096831416	0.000699051255432037	0.00754061151293543
MAPK13	155.891891080819	0.559323385973963	0.165089215588413	3.3880068057772	0.000704025173838908	0.00758571268388589
ZNF204P	11.7150966963234	1.07933827647023	0.318572997216252	3.38804068738307	0.000703938210751961	0.00758571268388589
STX11	23.9759750804163	0.765112602559545	0.225889778765819	3.38710590067353	0.000706341170011681	0.00759581523422106
SORBS2	1.77917495246828	3.09740931278555	0.914446529427087	3.38719565672814	0.000706110113061684	0.00759581523422106
AC103591.3	31.2246068097661	-0.853819825046989	0.252212923727316	-3.38531353758108	0.000710969944339151	0.00763903473041774
DCXR	44.8222773017617	-0.710940035561434	0.210125116833493	-3.38341292214388	0.000715909058581799	0.0076834748990585
SNTB1	140.571783740451	0.514735150110706	0.152249327954376	3.3808697682065	0.00072256780817704	0.0077462507435719
AC141424.1	7.40147681174718	1.65460707580939	0.489580023894072	3.37964580876646	0.000725792973671799	0.00777646939763916
NAP1L5	6.33468624914305	-1.42174327153366	0.42077588928014	-3.3788610701197	0.000727867810967712	0.00778997675093855
INSIG2	51.3623147666599	-0.528141893979231	0.1568023940447	-3.36820044870406	0.000756605656130148	0.00808849488028297
TTC38	21.9743287294796	0.844111862938275	0.250823502076839	3.36536192162601	0.000764433169676364	0.00816305420475832
ZFHX2-AS1	32.4603860052728	0.545782355012783	0.162236794003444	3.36410959280419	0.000767910434860851	0.00819561298466104
AL445645.1	4.54913967630611	2.05034702638642	0.609675030207635	3.36301623782779	0.000770958288525612	0.00821897370987527
ZNF578	6.08122030269246	-1.57152970404297	0.467377230003855	-3.3624438743625	0.000772558292785046	0.00822686449122685
IL21R	4.17152384024343	-2.34179109301856	0.696788811048218	-3.36083337718307	0.000777076886646348	0.00827038003496358
JPT1	53.4963256694187	0.592990655743492	0.176472791388404	3.36023843153454	0.000778752330422701	0.00828360455529116
CRYM-AS1	9.89762863110419	-1.17890858042177	0.351054850110586	-3.35818912642969	0.000784549141093307	0.00832675117246895
MIR4432HG	43.244270872343	-0.817768929327453	0.243819409177727	-3.35399438496447	0.000796539791621052	0.0084446456800335
TMEM159	33.7068352908751	-0.640774302016259	0.191112229494689	-3.35286916860579	0.000799785025632586	0.00846789040101129
SCML1	28.3309332342882	-0.957333566211541	0.285547595204791	-3.35262345853395	0.000800495307794077	0.00846789040101129
SVIL-AS1	12.2050097360761	1.24302701108233	0.370762757714525	3.35262100957676	0.00080050239002035	0.00846789040101129
AC244502.1	2.18259126589237	2.95146150416155	0.880293290254853	3.35281608622403	0.000799938423067178	0.00846789040101129
ZNF846	45.598033417077	0.567828112275407	0.169386127614153	3.35227046201133	0.000801516751062023	0.00846993901657536
CABYR	5.73851354071613	1.47549408686049	0.440150612657562	3.35224817239645	0.000801581289664401	0.00846993901657536
AC068051.1	1.35600299638773	3.4088436948303	1.01701926293132	3.35179855394786	0.000802884170383978	0.00847434720599437
HSPA7	143.060804997422	-0.984637574174119	0.293777764256306	-3.35164091355489	0.000803341437534835	0.00847449931018005
ZBP1	143.354933575606	-0.614638424750202	0.183431476600131	-3.35077946349457	0.000805844515563101	0.00849154220804818
TTC24	15.8335777273257	-1.48382018043163	0.442926618069656	-3.3500361457127	0.000808010156383269	0.00850474250453607
PTCHD1-AS	3.89278719128713	-1.93332292145142	0.577082529539264	-3.3501671294658	0.000807628146402481	0.00850474250453607
RILPL1	19.374749157813	0.783207560856983	0.233821205398192	3.34960021920681	0.000809282730184991	0.00850902984880219
SNORA73B	290.125010276863	-0.547099454692857	0.163463666678102	-3.34691779409441	0.000817154391051685	0.00858236357144075
PIF1	5.63970097617117	1.53986910582768	0.46034128315926	3.3450597679612	0.000822648407805087	0.00863059206784986
RN7SKP248	2.80701360663535	-2.15984829122322	0.646767614717145	-3.33945027870296	0.000839443767080024	0.00880197037087306
GPRC5D	3.10802295261703	2.6315934400703	0.78841618196504	3.33782271377453	0.000844376056216217	0.00884399573713932
EFCAB12	77.3523605677012	0.59886389248755	0.179462664460954	3.33698317856997	0.000846930739210623	0.00886105337645406
ADORA2A	9.44644925308789	-0.974287545995284	0.292080873301728	-3.33567732450874	0.000850918668624331	0.00888819849497554
RNA5SP344	14.4974870572141	0.910096480315737	0.272912370330999	3.33475715744191	0.000853739205449018	0.00891279510936847
STK33	38.847602088774	-1.08668614858453	0.326022349861206	-3.3331645791988	0.0008586413447363	0.00895908439087995
AL445673.1	1.40620944780121	-3.49631106095405	1.05013575759027	-3.32938959147242	0.000870365643945997	0.00904688591121705
BMP8B	15.6480749266027	1.53763645415454	0.46229022695103	3.32612797007587	0.000880614884113378	0.00913852842862993
PLEKHA5	1.48802033959338	3.46794267016924	1.04295841612684	3.32510157312686	0.000883863282676753	0.00916726708796876
SLC22A23	4.35091149537803	-1.5581262751281	0.468632101375888	-3.32483897401287	0.000884696153772354	0.00917093477713314
SNORD89	52.5462428499905	-0.598394006204968	0.180278401688295	-3.31927729889465	0.000902507596014238	0.00933076111631603
HIST1H2BC	216.289252142173	-0.754744068827953	0.227595442410227	-3.31616512543151	0.000912618882653647	0.00941448783744485
TUBB	111.826418132559	0.50476113990702	0.15222263790135	3.31594003931358	0.000913354231243185	0.00941699707385214
JUP	253.825006666201	0.778036062624801	0.234659609917743	3.31559428952231	0.000914484853464664	0.00942357682062456
AC104046.1	54.0601799760499	-0.532193633011073	0.160552323105883	-3.3147675643416	0.000917193553894871	0.00944390922203506
LRRC37A3	17.323695810287	0.817729704907427	0.246698627368834	3.31469093942243	0.000917444985564547	0.00944390922203506
NAA38	30.1961544604262	-0.587161187715858	0.177158541541476	-3.3143261544541	0.000918642841575149	0.00945115560020541
PRX	10.962848307238	0.964581199629066	0.291119690046204	3.31334922579773	0.000921857954727625	0.00947913692727987
RAPGEFL1	22.546256278915	0.679829612975532	0.205191832861374	3.31314167574505	0.000922542352141983	0.00948107972641729
CBR3-AS1	24.8924819189306	0.743526871470786	0.224451985785705	3.31263218219271	0.000924224406789948	0.00948817502592942
TSPAN18	13.7889597225454	-1.05517474291902	0.318579367135758	-3.31212517748952	0.000925901065206477	0.00949519977695131
SUGT1P3	24.6251401195407	-0.619250815447527	0.187251008899689	-3.30706263793357	0.000942798078605674	0.00965296095890753
USP44	24.5940856225075	-0.725250515508726	0.219364119850581	-3.30614922806304	0.000945876978332659	0.00967930580608223
AC083798.2	25.7594669779099	-0.621081635271405	0.187884755974838	-3.3056520846991	0.000947556648789956	0.0096913116147753
SLC37A3	25.4005237606222	0.779027287092719	0.235813377792825	3.30357545608434	0.00095460275633837	0.00974774724935489
SGCA	10.9243849954209	1.14914619110723	0.347847981718594	3.30358734706381	0.000954562271846921	0.00974774724935489
AC015911.8	9.22173876513416	1.14259395094954	0.345967738267874	3.30260259719609	0.000957920382525762	0.00977640770134026
TSPAN4	3.89013792964632	1.64108980916495	0.496989474427845	3.30206149950005	0.00095977024285057	0.00979006576076146
U62631.1	51.0909473778441	-0.536144024819616	0.162430921256722	-3.30075099415486	0.000964264209955417	0.00982543126821451
AC113615.1	1.09044963339946	3.12511874988795	0.946751428415134	3.30088622640835	0.000963799573222227	0.00982543126821451
AC015813.6	22.6060367564378	0.677133084309229	0.205157900889153	3.30054597641397	0.000964969014306642	0.00982738002010213
BEX4	36.5901765098862	-0.639050842993015	0.193635789067846	-3.30027236219801	0.000965910381009085	0.00983173460159035
CACNA1F	31.9828812341212	-0.646485257925649	0.196006263061106	-3.29828877827289	0.000972760353785958	0.00989619464649022
AC099811.5	21.2751672869722	0.629156565078478	0.190857822595806	3.29646726826015	0.000979090227030907	0.00995529786634614
TICAM1	103.999459916607	0.587105150569302	0.178569155123319	3.28783070157806	0.00100962533682118	0.0102331517189672
ZNF358	12.3728773074734	-1.07505823138687	0.327209449942738	-3.28553540117806	0.00101788750517945	0.0103059763487375
MIR2355	2.45761911315119	2.16410505817554	0.658733864857896	3.28524943626875	0.00101892123776032	0.0103090890556289
TRIB3	31.335678608235	0.763831759415634	0.232730010760785	3.28205097794951	0.00103054972254842	0.0104066488077502
AL356804.1	1.08089662530998	3.88565718960215	1.18437936372408	3.28075387719046	0.00103530043812213	0.0104271100967922
LINC02495	1.64046761860042	3.00934658354388	0.917594396917826	3.27960435858392	0.00103952755508955	0.0104622938069035
BCAT1	46.1295020126972	0.893563471520546	0.273236240874212	3.2702963145065	0.00107434881654484	0.0107617613559285
PWWP2B	316.958567132362	-0.534859963957548	0.163674849732894	-3.26782010083041	0.00108379231271492	0.010829046584456
KANSL1L	41.1158429236263	0.691437971720996	0.211581804101489	3.2679462898867	0.00108330921696568	0.010829046584456
AF131215.6	35.4713264526176	-0.519206542296994	0.158953040141884	-3.26641467085839	0.00108918627375552	0.0108725448798047
SAP30	8.46319778241357	1.35787036987479	0.41601104700403	3.26402478889372	0.00109841554657533	0.0109475416142008
AP001636.2	26.2544339585746	-0.785145955861977	0.240700796500319	-3.26191673346181	0.00110661643542542	0.0110120707791476
MIR1206	8.50425514644438	1.17314354217154	0.359824938872204	3.26031749174616	0.00111287563385936	0.0110571070246795
TSTD1	47.7343510161055	-0.625127958805142	0.19178000477231	-3.25960967384125	0.00111565636649759	0.0110692645296931
SMPDL3A	1.12869302263074	2.90259853008052	0.890486645689544	3.25956435633339	0.0011158346194491	0.0110692645296931
PLEKHA1	111.404855429438	-0.563141873329168	0.172809795756755	-3.25873814538754	0.0011190890769857	0.0110957971902582
AL078621.3	9.96217352630467	-1.33726510661716	0.410788690172594	-3.25536008806694	0.00113248680052596	0.0112170121194952
LONRF3	2.33727455113128	-2.50491470767942	0.769637268477027	-3.25466919323722	0.00113524516051112	0.0112385159811385
FHOD1	69.0651470947611	0.543133042751484	0.166925448487919	3.25374619431257	0.00113893987469802	0.0112692623796387
LDOC1	15.5648840230979	-1.49248633645893	0.45881583130866	-3.25290941291624	0.00114229906811009	0.0112966588978577
YES1	2.71572802453434	2.65902399530455	0.818122934609896	3.25015212606459	0.00115343289517711	0.01138323459624
AC025031.5	72.498364116339	0.604463117262266	0.186085054740865	3.24831630409019	0.00116090140954765	0.0114510357593319
ASS1P1	28.5447196582801	0.861543286054903	0.265480399857597	3.24522370207756	0.00117358390604254	0.01155231565125
DBP	73.3712330120808	0.738856872870815	0.228064657774996	3.23968158889291	0.00119663244523387	0.0117309213483582
SLC12A7	100.780553650737	1.41866571325017	0.438525441058754	3.23508189131516	0.0012160784682264	0.0118980342997409
HIST1H4F	20.5479234757735	-0.886013610399894	0.273975665189737	-3.23391352946001	0.0012210641960186	0.0119294239896616
MYO3A	2.15543431273615	-2.85689333210931	0.884079626441178	-3.23148871059229	0.00123147188443407	0.0120048120124964
ITGA6-AS1	5.25939918545921	1.45766087511888	0.451182282945306	3.23075823279964	0.00123462322595896	0.0120294043034372
NWD1	4.84243881640262	1.82268125902669	0.564275517897659	3.23012642089722	0.00123735491938055	0.0120498848535706
TAL2	1.42167454595691	2.51338731006734	0.778451936079516	3.22869941428292	0.0012435452580888	0.012104009185548
CACNA1E	18.6700443931664	1.93011718147393	0.597853898567403	3.22840945939959	0.00124480656969989	0.0121101263435572
PRKAR1B	24.9179988328388	-0.565312881265574	0.175229883179174	-3.22612142979938	0.00125480107893495	0.0122011552065544
SLC26A6	41.9282582637442	0.554774976486248	0.172072938744904	3.22406870326481	0.0012638307452079	0.0122764797666489
AL109955.1	18.0706850415471	-0.892474433215484	0.276814436601475	-3.2240891919245	0.00126374032272476	0.0122764797666489
GPR146	4.9444737643675	-1.66793993115992	0.517406907660851	-3.22365222895945	0.00126567006409059	0.0122881087500952
AL139042.1	3.94870854191574	1.89766728847038	0.588720370335757	3.22337629898573	0.00126689004314158	0.0122937159561649
AP001636.1	18.6879445800577	-0.763463825163051	0.237119177591489	-3.21974727189022	0.0012830365462202	0.0124251960265535
NCAPH	5.28968020491841	1.83619809551806	0.570426821088474	3.21898975930738	0.00128643079410355	0.0124391812410134
MAP1B	3.02368452825398	2.77835628157584	0.863100305432844	3.21904217167725	0.00128619567912518	0.0124391812410134
EDA	0.969875599987196	3.23109284436845	1.0041917787339	3.21760535466868	0.00129265543201863	0.0124804512346663
BCL6	44.9979521606608	-0.694385361418292	0.216183038063581	-3.21202517846969	0.00131802823347652	0.0126934012460024
CD58	47.3493195510608	0.518877825505091	0.161608892978468	3.21070094561086	0.00132411654972844	0.0127392128183024
EXT1	56.0355112561193	-0.735524520412713	0.229213912457469	-3.20889998572487	0.00133243832379794	0.0127999697611433
HIST1H3H	18.3771397591137	-0.878041950796576	0.27400229569686	-3.20450581833077	0.00135294555802635	0.0129839349039079
FBXO10	59.2756842101126	0.66625972793613	0.207945814880452	3.20400642984406	0.0013552944986137	0.0129937749337174
HRAS	42.281059499329	0.592168655724851	0.184886538317766	3.20287599688347	0.00136062554386456	0.0130380222370517
PAIP2B	67.7449855982624	-0.543149686215595	0.169638038611305	-3.20181541039933	0.00136564477820042	0.0130795688066283
CCDC85A	2.46124607149238	-3.32946822553576	1.04051461427284	-3.1998284116966	0.00137509426378769	0.0131634836577495
NUDT15	14.8888640497647	-0.764954070130931	0.23949469783567	-3.19403342555753	0.00140299871627639	0.0134037860382751
GRK5-IT1	37.6615918384091	0.915103555955848	0.286548289319719	3.19354046094064	0.00140539641310424	0.0134199928947918
SPIRE1	11.2611997032911	1.47271914205974	0.461411173845931	3.1917717331906	0.00141403033758553	0.0134621316119586
GAPDHP54	0.96059255090823	3.45368996389076	1.08227173714411	3.19114862317694	0.00141708363721516	0.0134777895038515
MICU3	42.4304686943287	-0.8531656894912	0.267400621393974	-3.1905897789003	0.00141982719762693	0.013497174989463
IGLC2	332.115299929418	0.585379015401361	0.183487868432842	3.19028729474623	0.00142131423908374	0.0135046024225951
BX255925.2	6.36212980427448	1.44670267162859	0.45349816719677	3.19009596129387	0.0014222555941135	0.0135068402228069
SNX29P1	48.7976038277122	-1.11707507947107	0.350332907563854	-3.18861019148611	0.00142958512323576	0.0135495497366218
SCN4A	6.08722584275798	-1.19429178228261	0.374516962026173	-3.18888569377841	0.00142822340419168	0.0135495497366218
RN7SL535P	1.74555916158965	2.65643337177647	0.833004608571316	3.18897800137325	0.00142776742499469	0.0135495497366218
ATG4C	97.8144125853287	-0.525530279652237	0.165065547083796	-3.18376723027156	0.0014537186004875	0.0137306807201031
CCDC114	5.70584080646376	1.25263775295747	0.395020181327482	3.17107280126278	0.00151877075065917	0.0142816693290486
HSDL2	63.3714154319935	0.527943415978124	0.166527393497607	3.17030973036705	0.00152276525003823	0.0143082115782045
WHAMMP2	3.24902093409152	1.74239238472549	0.549607595793962	3.17024800614052	0.00152308878474094	0.0143082115782045
DNAJC18	36.0156251641999	-0.599364160693247	0.189097847832396	-3.16959800211203	0.00152649970266542	0.0143332180128584
AL035696.4	1.60785591795717	-2.66755782708904	0.842037284961748	-3.16798065208029	0.00153501735741674	0.0144061266069282
FAM169A	54.7223429747112	-0.889485374001714	0.280828448579842	-3.16736206214103	0.00153828667238935	0.0144297322366875
GNA11	14.7984874337179	-0.793683724476492	0.250888277351304	-3.16349465529289	0.00155887214096331	0.0145942158950459
VIM-AS1	50.6873524127416	0.516372980201326	0.163240587560677	3.16326342558273	0.00156011093310224	0.0145986713035915
2008-09-01	23.445657786248	0.830827015789989	0.262838687197597	3.16097688908859	0.00157240973888321	0.0146993809297846
KLF11	259.201930746151	0.554663907863962	0.175566134721731	3.15928757412751	0.00158155348565337	0.0147776403815737
HES1	20.7717645654877	-1.79868288386427	0.569812357425094	-3.15662315923135	0.00159607469092734	0.0148915091592324
NLRC4	6.93681015048699	-1.01389323414038	0.32150408508279	-3.1535936281472	0.00161273485879307	0.0150249728616671
ZNF677	24.6293305741407	-1.12207602759859	0.356163092557343	-3.15045565092609	0.00163016003943595	0.0151651640810143
AL096816.1	21.3969205206831	0.797857793062566	0.253289924097692	3.14997841270164	0.00163282527073919	0.015175203681819
AC090617.7	4.7161584258535	1.33590729269802	0.424332013705461	3.1482594985758	0.00164245815505936	0.0152499171543988
AL158198.1	1.46904337432534	3.04689717077859	0.96804793923959	3.14746516910305	0.00164692726188534	0.0152691860869369
CSPG4P10	1.17171283201131	-2.85556663342261	0.909198600149498	-3.14075124285616	0.00168515098408655	0.0155933506922052
RN7SL559P	3.33946235316029	1.53505720870025	0.488875235003856	3.1399774396184	0.00168960845879622	0.0156270408252897
USP6	1.18446813396403	-3.26878393947878	1.04157062652848	-3.13832193057664	0.00169918142498837	0.0157079882843369
BIVM	8.70899188674955	1.11451266662437	0.355261065802163	3.13716523961851	0.00170589955821889	0.0157523339840118
ZNF730	0.957863115745926	3.37352029655056	1.0753726307625	3.13707100222417	0.00170644796973539	0.0157523339840118
CADM3	1.50378234780516	2.81784424512919	0.899099986772296	3.13407216837478	0.00172398449999489	0.0158682863837913
HIST1H2BO	8.74778474787473	-1.31480121769007	0.41966086314472	-3.13300889636846	0.00173024197756555	0.0159182261936031
SNHG10	17.7356468052673	-0.750596782454298	0.239689971902967	-3.13153185548438	0.00173896919477285	0.0159831481801985
SLC46A1	19.8861514380791	0.679391511800726	0.216969892310407	3.13127090844825	0.00174051522240742	0.0159896780105561
RGCC	15.7088322591164	1.52713796240573	0.487888801037844	3.1300943148463	0.00174750187189723	0.0160307746024091
MYRIP	1.2657344255277	3.49498149489224	1.11719964622963	3.12834103258736	0.00175796076922902	0.0161189924676409
HOMER2	20.0704731006856	-0.629223563997249	0.201365012035793	-3.12479093381626	0.00177931471501396	0.0162913714767977
DNAJC6	5.64454993433387	1.60085693046612	0.512413976528142	3.12414766925897	0.00178320939171402	0.0163114220458124
VASH1	11.4245460794177	1.31077572276132	0.419667447908161	3.12336763143031	0.00178794268093856	0.0163312988746732
LINC01725	8.80487658025467	-1.29626494503589	0.415069584514859	-3.1230063425413	0.00179013890181973	0.0163435582181405
HIST1H3I	25.8508736522965	-0.955966079764457	0.306141761312223	-3.12262553029968	0.0017924564862824	0.0163491169311249
HMGB1P33	2.97347899986744	2.06034669397868	0.660183126242945	3.12087148561941	0.00180316707166939	0.016415511457405
GLDC	2.17625572069693	2.94870609473988	0.944796402174374	3.12099632042805	0.00180240286286886	0.016415511457405
RNF11	62.0520139532929	-0.542456076195494	0.173853968468583	-3.12018230572357	0.00180739142884277	0.0164383281284863
RN7SL334P	6.8248878953191	1.22708687480399	0.39335636755362	3.11952970899022	0.00181139993012975	0.0164605036289581
HIST1H2AK	24.4480043157303	-0.845343564915755	0.271181104974497	-3.11726572909736	0.00182536959105814	0.0165553575853548
SORBS3	58.6471203018876	-0.55174625585458	0.1770360902266	-3.11657501670063	0.00182965123073851	0.0165856020613037
RNU2-6P	16.8682746710677	-0.765732734142926	0.245868460904726	-3.11439999797146	0.00184319425654078	0.0166846571869273
FABP5	24.6392769282998	-0.664549010698566	0.213578985695999	-3.11149062035748	0.00186145387394651	0.0168372335772029
GADD45A	23.9488845727997	0.75955625348004	0.244117728232481	3.1114342206097	0.00186180948209455	0.0168372335772029
AP000845.1	3.41909187341727	-1.49229649451248	0.48040848720504	-3.10630751591106	0.0018943959618777	0.0170674016603068
BMP6	2.01068050355204	2.98138817356696	0.959942227060285	3.10579958827015	0.00189765282143263	0.0170853190444745
IQCH-AS1	30.7102976719501	0.588341471131293	0.18947950418885	3.10504016595329	0.0019025318716988	0.0171084820943742
FGR	201.410799969202	-0.98454813775967	0.317204428682807	-3.10382847379531	0.00191034047483335	0.0171625705757798
RNU6-123P	3.1405810464982	-1.96602405206126	0.633591448086167	-3.10298388338393	0.0019158007311813	0.0172035489403498
RETREG1	30.8054149396001	1.39816786500014	0.450938800886144	3.1005712133278	0.0019314776278512	0.0173280618314865
XK	1.87434387899753	2.66579411409547	0.860491201111878	3.097991136517	0.00194837255794935	0.0174632586739666
MAML3	2.36173147430132	3.10187456075606	1.00148090311796	3.09728777762894	0.00195300179000861	0.0174965553621745
CENPN	7.20149822843881	-1.08473021905029	0.350286877418424	-3.09669099523407	0.00195693749369821	0.0175064959212505
IGHV3-30	16.7612485399547	-1.17316169354443	0.378814640514616	-3.09692807002049	0.00195537314483961	0.0175064959212505
AC079834.2	1.07671448306992	3.13465020003155	1.01221579143217	3.09682009168853	0.00195608550239585	0.0175064959212505
NINL	28.9572415250548	1.06649211653678	0.344436875948769	3.09633547104698	0.00195928558990452	0.0175118584999593
MXD3	37.5723627612378	0.557474176552826	0.180064651580438	3.09596676338106	0.00196172348968381	0.0175254625110128
AC087164.1	10.0638998972742	-0.85015403506356	0.274691783780763	-3.09493798235365	0.00196854053569135	0.0175617676881071
TMEM150A	23.6592029789387	0.584015712939372	0.188743623720143	3.09422751046315	0.00197326104653969	0.0175874817822932
AL139424.2	3.11582921811669	1.61166421948209	0.521155521445237	3.09248228822889	0.00198490078123519	0.0176665401626589
TRIP6	21.621182671531	0.747878886791954	0.242059555863109	3.08964826497038	0.00200393658977254	0.0178111149939096
TRIQK	7.1180835642483	-1.37126297078717	0.444018862968508	-3.08829891059026	0.00201305879797704	0.0178704648923966
RPS27L	49.2710740758663	-0.545181973026975	0.176611286236702	-3.08690336073029	0.00202253338093293	0.0179430685106781
MIR3975	13.1743692034057	-0.826516257348008	0.267910769042724	-3.08504305482473	0.00203522689012229	0.0180306026710093
LY6E-DT	3.81092884886975	-1.58607498592484	0.514801160544788	-3.08094679554796	0.00206343516030299	0.018263596312469
HSBP1L1	5.41645145628144	1.51908955198459	0.493099625874897	3.08069500010124	0.00206518075798134	0.0182705959245173
TMEM97	5.08101995916472	-1.32986808337175	0.431759693252125	-3.08011170138379	0.00206922974123463	0.0182979576378309
AC109486.1	9.32127241973454	1.31157253453698	0.425906266836372	3.07948634867322	0.00207357873106752	0.0183194841171321
AC099489.1	33.4850489016653	0.705661930483395	0.229397116114121	3.07615868253698	0.00209686219288229	0.0185080972892046
GALNT6	15.6484029153207	-0.930996326744976	0.302691206259847	-3.07572967926184	0.00209988128741702	0.0185176628184388
SCML2P2	3.1907228012328	-1.74282327876116	0.566627496516318	-3.07578310173122	0.00209950511158481	0.0185176628184388
DHCR24	18.400366260369	0.880937077890807	0.28654638268051	3.07432629108783	0.00210978545367312	0.0185707702122763
CAMK4	60.1500006964313	1.66497513189277	0.541565035591878	3.07437707841148	0.00210942628519546	0.0185707702122763
SNX9	436.336186114342	-0.953229620108034	0.310580909317899	-3.0691829134042	0.00214645127627749	0.018793201390498
FSCN1	3.03854873326765	1.84584838609489	0.601413431097403	3.06918384367764	0.00214644459209503	0.018793201390498
ALDH6A1	29.5264673791446	-0.560626793791208	0.182698170664772	-3.06859555162097	0.00215067538870919	0.0188181638035387
AL121583.1	1.29177394677926	3.15774010214448	1.03018732684478	3.06520961757111	0.002175174871733	0.0190238328818476
ECT2	25.3508104527785	0.657908630969826	0.214739241547812	3.06375595921689	0.00218577133897881	0.0190990503847938
LINC02156	2.56347935977231	2.43908309913156	0.796426337618984	3.06253445412605	0.00219471208424059	0.019159676297458
LRRC6	1.38702896857754	-2.6132856622795	0.854133051738189	-3.05957679188432	0.00221649956192627	0.019314633705383
ARHGAP39	2.9244678786212	-2.18354692871209	0.714120228001056	-3.05767410457509	0.00223062020296737	0.019420317589286
AC009961.2	17.4259613260538	0.762137934114452	0.249406131950034	3.05581072989472	0.00224452894017645	0.0195321990901394
TRAPPC1	33.8054657013924	-0.531942636635332	0.174094973105562	-3.05547384365193	0.00224705201697685	0.0195452669985768
USP35	14.8810439039348	0.800783392936139	0.262266059778278	3.053324527059	0.00226321038833451	0.0196500880177719
TMEM132A	6.50949373767317	-1.21537414238546	0.398101272363652	-3.05292704835983	0.00226621023600241	0.019658295138777
GAREM2	14.108363073072	-0.845155356363389	0.276943194202569	-3.05172820295127	0.00227528022808587	0.0197280301063214
AC099548.2	15.8696718494974	0.86646989907627	0.284055398325639	3.05035533274025	0.00228570766228879	0.019791539287583
ALOX5AP	35.8884793471521	-0.700012407301434	0.229577998990619	-3.04912670368748	0.00229507663323471	0.0198489777249356
ARHGEF34P	9.444332690839	-1.32227879056813	0.433665202770743	-3.04907744988512	0.00229545295282622	0.0198489777249356
TMEM169	3.49985301244087	-1.49763539757835	0.491626578101936	-3.0462864789784	0.00231686970588148	0.0199890075255852
LARGE-IT1	4.0038000949993	1.46213169943223	0.480861940102721	3.04064759028316	0.00236069959936254	0.0203213439196588
SYT17	6.38326797203973	1.55577266450336	0.511759439464818	3.0400468355412	0.00236541361419879	0.020343620189352
SETMAR	14.2156442875397	-0.74378809906768	0.244816201356133	-3.03814900708183	0.00238036221032936	0.0204537993968849
DNM3	22.6332633720289	0.986016835665434	0.324636678657733	3.03729338207344	0.00238712994268659	0.0205011847189795
B4GALT6	1.40091128300792	3.48618414582663	1.14800797197019	3.03672468392682	0.00239163791123915	0.0205230417351894
KIAA0895L	12.634743566168	0.892514238541116	0.293964394138136	3.03613041694334	0.00239635688484378	0.0205543188473198
AP003168.2	4.76181132888284	1.36973140168247	0.451443335704899	3.03411589749957	0.0024124173344367	0.0206735414741517
NBPF13P	4.93978695028408	-3.80021704356475	1.2535909402759	-3.03146498707813	0.00243370143900108	0.0208093434927277
KBTBD12	1.09574415820911	3.32714737169833	1.09857478047177	3.02860345134586	0.00245686942664386	0.0209886845304718
TCL1A	3.3240276343994	-1.91321974061934	0.632119435582487	-3.02667444302886	0.00247260104257015	0.0210948254795463
AC083949.1	27.3499968752109	-0.741609434179641	0.245227770832419	-3.02416578539318	0.00249319773361769	0.0212043697024481
ZSCAN12P1	3.15839734122748	1.6830712832894	0.556535125694254	3.02419596820567	0.00249294899525831	0.0212043697024481
KCNG1	1.05059962697594	-2.71638235785547	0.898587361141263	-3.02294743429898	0.00250325721414473	0.0212804664815076
TSPO	13.3542058046193	1.01750750339361	0.336653791610132	3.02241510047197	0.00250766414505408	0.0213059178244489
SRGAP1	1.38582663701148	2.87880843747642	0.953649105779775	3.01872923702109	0.00253837282118791	0.0215311623697925
AC005332.7	13.6478159423145	1.06648433618574	0.353427776995055	3.01754532496934	0.00254830929618332	0.0215823486405576
AC093890.1	20.8396141820553	-0.782526746739018	0.259642506771282	-3.01386223877565	0.00257944903851134	0.0218022689050146
CBWD4P	6.26525199684697	1.25095539058026	0.415112284633819	3.01353498050233	0.00258223270437314	0.0218161611615384
SMARCA1	1.46996723218309	-3.01072402648444	0.999127577567058	-3.01335294319045	0.00258378230630432	0.0218196196881904
AC004494.2	4.48104344284941	-1.40753703672538	0.467166171242732	-3.01292585672701	0.00258742123989881	0.021840711445392
KIAA1841	20.7512230263852	0.747828051514888	0.248287477763382	3.01194429236406	0.0025958022967297	0.021889173873204
MSR1	7.6174104169509	-1.82903393059999	0.607312180671986	-3.01168655727633	0.00259800707039779	0.0218914413470419
UACA	26.6834873606713	1.20383934913326	0.399813273101839	3.0110039614083	0.00260385455538264	0.0219304131335143
PRRT3-AS1	4.89600473020369	1.63417333411839	0.542756184153837	3.0108792526539	0.00260492417707348	0.0219304131335143
ZNF490	27.7462644980286	-0.537913648157905	0.17879649172828	-3.00852462460719	0.00262519526602294	0.0220857794761311
AC117500.2	0.918147390457611	3.2055019080111	1.06588688137142	3.00735656290913	0.00263530457603601	0.0221472061339592
AC009716.2	6.70169980248638	-1.45616896331443	0.484288275766989	-3.00682266364642	0.00263993719308744	0.0221763995289382
TUBG2	24.9400883231191	0.622637846391209	0.207110292173569	3.00631050179489	0.00264438819009805	0.0221958047248449
IGHV1-3	10.7844689639234	-1.36860593283105	0.455247484608253	-3.00628993921571	0.00264456703452374	0.0221958047248449
XYLB	4.69465735333275	1.38153947336772	0.459635823713587	3.00572627739434	0.00264947382886192	0.0222272385747925
AC055764.2	4.94329373175274	-1.14549957556755	0.381325316121456	-3.00399560988679	0.00266459169843664	0.0223247052282327
2004-09-01	2.26872217174626	2.22284388942811	0.740166002468479	3.0031693998574	0.00267183664324458	0.0223756087549796
DUSP16	11.2529179559086	0.991468013342777	0.330300584354411	3.0017143786792	0.00268463934777551	0.0224631650892139
SCARNA9	15.6535964130625	-1.17697970206204	0.392179319945249	-3.00112637817403	0.00268982904016587	0.0224826412000755
BEX3	1.75943345360779	2.67535503180427	0.891404144143118	3.00128179724362	0.00268845642086808	0.0224826412000755
GIMAP8	12.3256002879305	-0.943819073135678	0.314649605955996	-2.99958765328208	0.00270345324102203	0.0225810917591434
SLC25A35	26.0047514346672	0.560078454385396	0.186929201893356	2.99620631079847	0.00273361417135228	0.0227967109930014
RNFT2	42.2226632766505	0.541046479506416	0.180653367375506	2.99494267594691	0.0027449642373069	0.0228563737945695
CPAMD8	5.40279546659112	1.55562759714059	0.519437455940042	2.99483138797784	0.0027459658943204	0.0228563737945695
AC108863.1	5.45112314053388	-1.19752671970617	0.400550318407493	-2.98970357698701	0.00279248295574595	0.02319312232689
IGHV3-21	12.5936424524339	-1.08130155937858	0.362071263276422	-2.98643297342563	0.0028225270465047	0.0234121705946745
AC103724.4	1.31558948392913	2.5471726247109	0.852885326992563	2.98653587310819	0.00282157732016223	0.0234121705946745
AC106795.1	10.9206809626323	1.11564098325492	0.373824650536999	2.98439651224793	0.00284138299218661	0.0235481615151507
BCL7A	186.493095149315	-0.796635412247065	0.267132831869908	-2.98216960704786	0.00286213388910316	0.0237098675765706
AC100835.1	3.82517422989132	1.28784212089404	0.43195983708197	2.9813931998721	0.00286940112323888	0.0237495068746969
ATP10A	1.39968739320227	3.43776844684285	1.15412615225789	2.97867649920014	0.00289496245300256	0.0239403636562909
DCTN6	39.234572838557	-0.500406634149031	0.168149221533041	-2.97596759346698	0.00292065723180955	0.0241215782425152
CDIP1	15.0233101933354	-0.720930644845374	0.242240879358835	-2.97608994300854	0.00291949223647716	0.0241215782425152
HES6	3.72401262345478	-1.61972350517763	0.544263144093289	-2.97599336415843	0.00292041181160117	0.0241215782425152
CDC14B	36.8221680468269	0.639881629619539	0.215136589950743	2.97430404454232	0.00293653947155258	0.0242422861637749
THYN1	42.6349213197469	0.578185505200153	0.194409404064424	2.97406140398718	0.00293886258520916	0.0242510023417691
LINC01480	6.16238973180285	1.44786140275192	0.48705074015767	2.97271163633426	0.00295181630890786	0.0243231079134844
LINC01399	1.13123731999002	2.67178989708515	0.898839228270576	2.97248919834734	0.00295395604049633	0.0243231079134844
METTL18	20.5100516943395	0.610893734680349	0.205775611294176	2.96873730972432	0.00299026107085786	0.0245797404862268
GNGT2	6.95214056313651	-1.12375251809393	0.378635513503011	-2.96790046896908	0.00299841405617413	0.0246150370566058
KRTAP5-AS1	1.33853055974185	2.87608808398711	0.969362246373602	2.96698999238581	0.00300730747458456	0.0246774596199186
AF127936.1	11.5325509071006	-0.796424245469887	0.268536752320937	-2.9657923490415	0.00301904254523461	0.0247525270546741
AATK	0.998109772621395	-2.94614869406238	0.993952171150792	-2.96407491182533	0.00303594370688837	0.0248697854345102
PSD3	46.6512200444328	-0.586989748886565	0.198134030195575	-2.96258925489557	0.00305063350394755	0.0249794277841422
LINC02033	19.7200092525297	-0.760671503749947	0.256981291132596	-2.96002678014976	0.00307612301289768	0.0251451046453695
AKAP6	24.5235648723367	-0.927308623832828	0.313566230383799	-2.95729748288845	0.00310348540969836	0.0253254997014873
ARRDC5	33.3386138793852	-0.594383861000071	0.201044057280835	-2.95648560340078	0.00311166757625697	0.0253706309072234
PLXND1	31.2314073420109	0.850357110844309	0.287951605093041	2.95312509395302	0.00314574458149375	0.0256048355216778
SLAMF6	273.435435042668	-0.555038917909121	0.187981555061711	-2.95262435576145	0.00315085130267325	0.0256246028593095
AC110921.1	1.93569887676292	2.27631323403364	0.770942573065909	2.95263656925979	0.00315072665484793	0.0256246028593095
GJA3	8.3768020595017	1.02389585673737	0.346819496164564	2.95224423096311	0.0031547330064734	0.0256452722225467
GBP4	119.757313313522	-0.673106887483611	0.228090424263857	-2.95105281011252	0.0031669276460359	0.0257225498448824
AFMID	25.3551099132355	0.568164206735156	0.192611161488329	2.94979897501726	0.00317980750651012	0.0258052571859956
ACKR3	6.00561799067949	-1.54569116962512	0.524183650279282	-2.94875883443061	0.00319052842817261	0.0258703186447081
CCDC187	8.14481302585496	1.21976331095986	0.414162535921162	2.94513193533288	0.00322816975737351	0.0261455206693657
CD9	3.97451752362961	2.25123896392389	0.765070618591061	2.94252440130263	0.00325548128620554	0.0263411796587016
S100A4	25.2429627835214	0.840552904320167	0.28578664920327	2.94119024336337	0.00326953662877134	0.0264325529903542
AC016582.2	1.58840726236505	-2.45494290046772	0.835275449143799	-2.93908183579939	0.00329186143238844	0.0266017991428147
AC091180.4	4.13367135199408	1.30139012587803	0.442885608490625	2.93843399046816	0.00329874895685224	0.0266462051660297
AC008395.1	11.6525049586221	-0.850315306503245	0.289437603961131	-2.93781904930859	0.0033052988034679	0.0266878472165239
TMPRSS13	10.0035526377714	-0.826814041245761	0.281451543377275	-2.93767812151397	0.00330680151767207	0.0266887194610598
AC011379.1	7.28234667576202	-1.15715606371538	0.394026344295047	-2.93674796233651	0.00331673543034133	0.0267350670577134
HIST1H1B	30.2123870075564	-1.21807107368559	0.414872543750484	-2.93601273941659	0.00332460668743598	0.0267872309771684
TGFB2	8.24113554719736	1.23528778327176	0.420916024053365	2.93476064744721	0.00333805068369809	0.0268616223226437
SEMA4C	2.28416673716877	2.3965742591743	0.816858849148439	2.93389030635181	0.00334742488228231	0.0269144212383842
AC092953.1	13.7422066720746	-0.802659703542725	0.273618077647368	-2.93350392066263	0.00335159421241449	0.0269366261439579
AC104024.1	38.5997905956715	-0.867821228466656	0.296403618271675	-2.92783614966277	0.00341329869472093	0.0273750560864123
FLJ46284	1.41574370015273	-2.5110986044006	0.857759727870834	-2.92750816202779	0.00341690092243911	0.0273924658784226
RABGAP1L-IT1	19.4220115912512	0.670412695311309	0.229528982906443	2.92081935284213	0.00349112191443349	0.0278474818485199
RNU6-125P	10.2727378656689	0.878605350511775	0.300965091979304	2.91929321348734	0.00350826065716096	0.0279376096277287
AC128687.1	5.96807962684744	1.14307631281491	0.392246349215284	2.91417960957881	0.00356624661529952	0.0283051411158737
P2RY12	0.846724446992076	3.6071740308195	1.23943484736254	2.91033775473991	0.0036103836179182	0.0285961510399349
CCR2	14.034636643138	-1.08801850266337	0.374049096719825	-2.90875853518859	0.00362867006645311	0.0287172168699945
AC012618.3	9.53189721482516	-0.981761677993614	0.33760570937976	-2.90801266304791	0.00363733608632153	0.0287620096478714
AC008397.1	1.22606095562519	2.98126760391006	1.02524303377828	2.90786428747858	0.00363906225144482	0.0287637733348402
GEMIN7-AS1	1.52021132834032	-2.35389140211442	0.809673946460241	-2.90720902210727	0.00364669436171038	0.0288121978966514
OR7E38P	14.1463876471882	0.666569533950387	0.229533437840131	2.90401930203586	0.0036840544663086	0.0290833606713207
CRIP1	61.5729370600101	0.71124348120358	0.244951676924715	2.90360731607557	0.00368890521035492	0.0290976463748358
IGLV1-40	28.3781286396856	0.807839344097212	0.278232638886725	2.90346721121422	0.00369055613493846	0.0290986741648877
AL031600.1	2.65967411028615	1.6000724749742	0.55169110207029	2.90030502389785	0.00372799687715063	0.0293334491123168
AP4M1	25.7644426945939	0.605015237948864	0.208720214662458	2.89869018641675	0.00374724966494433	0.0294486117406056
TGFB3	22.0561561501728	0.584141477753918	0.201582618175004	2.89777701590717	0.00375817683683902	0.02952236122732
MST1P2	7.05564371632759	0.982429570845878	0.339061259024241	2.89749874011894	0.00376151249063557	0.0295364394833001
LINC02416	5.90653099962019	1.81376853272744	0.626063875380482	2.89709821002713	0.00376631831393147	0.0295378577571948
FGFR1	2.60333344604226	2.30200765445913	0.794590950343167	2.89709775006239	0.00376632383609716	0.0295378577571948
CPS1	1.0374304481004	3.01535281319492	1.04077765059714	2.89721134140889	0.0037649603240639	0.0295378577571948
RARG	27.4128156066347	0.629452237299819	0.217317525868756	2.89646329619987	0.003773947862592	0.0295682569455926
AL109914.1	2.13148194223709	2.43622055957597	0.841123251569213	2.89638950656865	0.00377483547857873	0.0295682569455926
HIST1H2AB	3.28973213250233	-1.86688557255732	0.64478488340762	-2.89536188052522	0.00378721653460943	0.0296409716181129
TMEM107	17.1833813020821	0.757000302001403	0.261564281641775	2.89412719982215	0.0038021410294961	0.029709175475883
FBLN5	1.97733224487663	2.6299916923493	0.909086801331584	2.8930039337245	0.00381576518107954	0.0298034622469952
ASPHD2	38.7832920256185	-0.534547981418435	0.184895686223431	-2.89107870679297	0.00383921956469212	0.0299648938373764
SMCO4	3.354002574362	1.80079982571578	0.622887728281115	2.89105041559442	0.00383956520115211	0.0299648938373764
PCDHGA2	1.70530922999586	2.45631121103812	0.850325337980836	2.88867225439951	0.00386872071277275	0.0301678237814259
ZDHHC19	2.89849951896176	-1.79020242537507	0.619888106241321	-2.88794446505827	0.00387768329032491	0.0302130893500234
AL627311.1	3.79986189247583	-1.34135847641411	0.464577093747704	-2.88726778497296	0.00388603338464334	0.0302535129570932
HNRNPA1L2	45.5947270641653	0.51786975153944	0.179376715904291	2.88705113664673	0.00388871023056926	0.0302620410622909
KCTD17	29.9685712540359	0.575264661745217	0.199450852736487	2.88424267859738	0.00392356266162265	0.0305208516637443
B3GNT10	9.16180571748152	-0.890617945317369	0.309060052379957	-2.88169868107848	0.00395537781182482	0.0307183887204057
L1CAM	45.4178061968222	0.602518133367756	0.209113092021893	2.88130277995544	0.00396034994995989	0.0307320586546766
CR1L	5.67001894665417	1.24640390346186	0.432922745840359	2.87904462271307	0.00398881890801588	0.0309278924731733
AGPAT4-IT1	3.1915652685052	-1.49826553417623	0.52137177461756	-2.8736989747388	0.00405695438225663	0.0313672238621668
AL031733.2	7.53198217894865	-1.15861952395334	0.403222193299845	-2.87340216685882	0.0040607682632086	0.0313840312943295
NTNG1	37.1830170163009	0.761479213122297	0.265078032649604	2.87266057285428	0.00407031172334297	0.0314070504588271
STMN3	49.3611921560084	0.601582662022078	0.20957573875462	2.87047854678654	0.00409851006950339	0.0315991493513364
HMGB1P31	16.458201688459	-0.598685845973666	0.208606526613977	-2.86992864361106	0.00410564438719328	0.0316286678717112
GNAQ	4.41386178233546	3.03200055415009	1.05662385724271	2.86951740997236	0.00411098700142714	0.0316570813920763
AL161781.1	4.40340771768075	-1.30173676584219	0.454243284254207	-2.86572594678955	0.00416054249957891	0.0319743539244747
RTKN	8.5083986544166	1.04386478737817	0.36441462265046	2.86449753246984	0.00417671408807567	0.0320728735110016
AC018450.1	1.48549728624741	-2.22573128505463	0.777576415882086	-2.86239556600974	0.00420451796580555	0.0322604874874318
AL031985.1	3.81103775757545	2.07392459854826	0.724770517806116	2.86149139292536	0.00421652952508654	0.0323242282755906
AC079921.2	20.3247103705775	0.762295669610875	0.266437657351132	2.86106580124394	0.00422219409792967	0.0323365378762328
TMEM30B	0.884341115441047	3.29500051815733	1.15177593177581	2.86079994142359	0.00422573616119285	0.0323365378762328
ADPGK-AS1	26.1199443960134	-0.739585158524834	0.258554264657178	-2.8604639707083	0.00423021617033198	0.0323538835473512
UBE2Q2P2	18.1437817078315	-0.720654029290977	0.251998031510103	-2.85976055039972	0.00423960989911181	0.0324127746821428
PIM1	79.4758612903786	-0.607434657434131	0.212435784671887	-2.85938011042881	0.00424469831140124	0.0324138474574194
EGR3	35.6456563377646	-1.34982153617756	0.472050384947635	-2.85948614643603	0.00424327951562078	0.0324138474574194
RF00566	2.24043810254999	2.139847649607	0.748363293071889	2.85937013402052	0.00424483182108554	0.0324138474574194
QPCTL	24.977138058136	-0.617214046790332	0.215944903332358	-2.85820150077997	0.00426049748107682	0.032510889116713
RAB33A	3.42093958716946	1.54197013473143	0.539716790194565	2.85699863844436	0.00427667672652388	0.0326049744377533
AP001767.1	41.2146366142372	-0.596420548355477	0.2087767794514	-2.85673794721176	0.0042801905232333	0.0326187677628803
ACE	5.60811914482015	-1.546389646278	0.541396097610816	-2.85629994952351	0.00428610008741271	0.0326378079079704
PPIAP41	21.168631756717	0.663807328857182	0.23257204333605	2.85420087184782	0.00431452414349527	0.0327759960341109
DOCK3	2.01154735597804	-2.09726254708135	0.734890119054032	-2.85384507520797	0.00431935896615404	0.0327997036413983
SYCP2	33.8163057903698	0.546079583268101	0.19154451536066	2.85092779733154	0.00435918668858489	0.0330627810038686
SOX5	169.251155252148	-0.816765797050555	0.286687887397538	-2.84897211551174	0.00438607244308524	0.033253519124754
NFKBIZ	827.352594115669	-0.571466068005942	0.200724621648012	-2.84701529545318	0.00441312419378982	0.0334453641870741
MIR1205	2.65258232953691	2.03655158857765	0.71582023004875	2.8450601185705	0.00444030416661097	0.0336114163497894
RPS6P25	11.3397813644903	-0.756186481010781	0.265922997941121	-2.84362949750669	0.00446028801761953	0.0337093489356901
GDF7	215..128488475483	1.11719965828605	0.392864537158386	2.84372742413155	0.00445891752050927	0.0337093489356901
AP000977.1	1.15973069298644	2.69986188805534	0.949489864688874	2.84348679060415	0.00446228590455211	0.0337111342556294
ACY1	0.953487159944794	-2.93132614848156	1.03117016681803	-2.84271814954364	0.00447306078017952	0.0337525595778846
AC073332.1	6.75352197031721	1.12636707391163	0.39640704910245	2.84144057594829	0.00449102208130354	0.0338464638450025
RARA-AS1	2.58409867461192	-1.67306147462693	0.588942353119024	-2.84078987657525	0.00450019530388111	0.0338464638450025
LDB3	1.66917898486111	2.56739650238413	0.903782566094651	2.84072364161454	0.00450113000131464	0.0338464638450025
AC022239.1	23.1881123568105	0.668582455066524	0.235385934896524	2.84036705659764	0.00450616509650963	0.0338625149111546
FAM69B	2.76087290748864	-1.96313999763483	0.691283557416547	-2.83984766681193	0.00451350817705386	0.0338973675337922
ANO10	23.6399424491922	0.648895966256345	0.228579364286265	2.83882129203794	0.0045280508465233	0.0339799141172823
SPTBN2	4.75228590157202	-1.34642601367906	0.47427106832673	-2.83893769533395	0.00452639940077945	0.0339799141172823
AL031727.2	0.870775839256379	-2.72379943053102	0.959640615534838	-2.83835363618177	0.00453469111231336	0.0340030756760299
HIST1H1E	766.799503490617	-0.802131592046226	0.282659425083945	-2.83780238995394	0.00454252960782055	0.0340277207799413
IGHV3-66	4.60109690042212	-1.42446245413151	0.502127512985962	-2.83685402072627	0.00455604375595	0.0341097235187243
HNRNPA1P27	3.68634213431178	1.61818006567113	0.570646879269702	2.83569423483405	0.00457262006100964	0.034206691688724
DPYD-IT1	1.27452362604205	-2.29025094184448	0.807685460426212	-2.83557282390093	0.0045743584882653	0.034206691688724
PRTFDC1	1.33472533746855	-2.29780193401484	0.810968898293993	-2.83340327705372	0.00460552432041588	0.0343994197484303
MIR17HG	16.1463138513694	-0.729869796999929	0.257636504527414	-2.83294402840444	0.00461214609911018	0.0344354380618699
HGD	18.4011041164674	0.781974786083806	0.27662501602825	2.8268404546751	0.00470097430312354	0.0350712843136733
PROCA1	48.0297690278519	0.51116818248746	0.180877450563283	2.82604703292532	0.00471263439001901	0.0351431160834343
IGHV1-18	18.5230831529508	-0.782187339177233	0.276812605786173	-2.82569262680704	0.00471785117870635	0.0351560748269956
AP002815.1	4.76602133644892	1.55101135571344	0.548969455680386	2.82531448637909	0.00472342309561738	0.0351838942614769
ATAD3C	3.47083085201625	1.6173491689498	0.572671899867273	2.82421604643889	0.00473964245916265	0.0352909720227769
AL137782.1	4.094348043874	1.14813824463978	0.406619428114474	2.82361875811932	0.00474848305209101	0.0353430461628991
AC012640.2	3.95276246252503	-1.54190913158544	0.546141357270861	-2.82327846272357	0.00475352650881346	0.0353668286441113
AL592429.1	67.6704293426211	-0.592287652417373	0.209827658945325	-2.82273393028565	0.00476160701288006	0.035413179867265
ZC2HC1C	2.03305354286435	2.15298302458115	0.762983349749763	2.82179555463074	0.0047755610674814	0.0355031610673364
AC010265.1	2.43156903765551	1.80249995665195	0.639256220739386	2.81968309133874	0.00480710984242663	0.0357238267746314
HIST2H2BF	70.4702706828739	-0.57398027840194	0.204255855310881	-2.81010440326586	0.00495254315210485	0.0366257206020209
WNK3	11.6409412516855	-0.97727589328225	0.348172616906428	-2.80687178091577	0.0050025149060396	0.036917904065551
C18orf54	15.1659157297614	0.769636226574075	0.274286293920745	2.80595947968315	0.00501670004373424	0.0369940547348356
FARP1	16.7440383758849	-1.02419108988582	0.365233297811217	-2.80421061284287	0.005043994450522	0.0371666837909853
HIST1H3C	1.75731534667246	-2.45109183324828	0.874757237266834	-2.80202521205389	0.00507829047745482	0.0373618479725396
FBXL8	7.05320632990929	1.04813516531966	0.374288233537243	2.80034228010367	0.00510484465350759	0.0375283547020827
SLC22A5	43.7449905421161	0.617319710097332	0.220488980360749	2.79977579417945	0.00511381115580217	0.0375798349759717
MLF1	13.5070240666116	1.12008083570533	0.40030452358732	2.79807189203796	0.00514086687494015	0.0377351854694494
KLHL31	1.04253579605735	2.82336418387179	1.0095570963501	2.79663645976956	0.00516375997037645	0.037874170484141
AL928654.1	1.12640887293881	2.67955220834257	0.958236195251325	2.79633791921185	0.00516853282303378	0.0378801394490902
ZNF239	11.7668051349901	-0.857866794336408	0.306849639772087	-2.79572364814764	0.00517836589098475	0.037937675991533
LINC00869	34.6756768560368	0.528710619337845	0.189157176764575	2.79508622607473	0.00518858742233883	0.0379834770137245
TCAF2P1	4.1503315325618	1.73688233335999	0.622563677672297	2.78988703589972	0.00527264345809332	0.0385398415638173
AC023424.1	25.313881769741	0.553620092749155	0.198459354495483	2.78958930485565	0.00527749394787162	0.0385605666996836
AC015871.4	3.05590635519883	1.72163130081312	0.617488589916061	2.78811840239373	0.00530151637267701	0.0386770176544214
AC138123.1	2.00038961989061	2.36007887562995	0.846787900036568	2.78709565350194	0.00531827782498579	0.0387697388414964
PLPP3	13.8424517933412	-1.02614513613546	0.36839092308468	-2.78547888081266	0.005344872161777	0.0389487713967116
OBSCN-AS1	7.90318987418827	-1.15696746087906	0.415722077427421	-2.78303107700854	0.00538536474934309	0.039213980153512
VWA5A	31.5931503518339	-0.612547494821638	0.2201240284693	-2.78273798222382	0.00539023176804256	0.0392344903435764
SLC45A3	33.6859724594601	-0.827803722151351	0.297680094672725	-2.78085010373789	0.00542167644084715	0.0394183891991076
AC148476.1	2.77460261389444	1.52974135718422	0.550897927024979	2.77681450980457	0.0054894496844134	0.0398656960762561
AC092349.1	3.98900017257626	-1.33782770497097	0.482569880831353	-2.77229839265188	0.00556619869197391	0.0403465068824291
NPC2	44.0209546776738	-0.54897627913351	0.198288058645925	-2.76857962543168	0.00563012262578627	0.040686565924111
AC073585.1	10.5105932398967	0.836931109664845	0.302384654827141	2.76776978032592	0.00564413101302232	0.0407724013081145
CYP51A1-AS1	1.92999253854119	-2.29312704782353	0.828724305104032	-2.76705658769797	0.00565649357205783	0.0408462871678863
KLF8	286.064344876535	0.619351435700654	0.224172693877368	2.76283174809624	0.00573022963781531	0.0412386891121601
CCDC142	28.1286030119381	0.600596823255189	0.217419395629564	2.76238843142806	0.0057380168723034	0.0412792070933826
E2F7	2.80440867236669	2.01827010497942	0.731224180099469	2.7601249519742	0.00577792576974108	0.0415038992228848
LINC02390	17.4483624961434	-0.789754319094	0.286419092450295	-2.75733824982723	0.00582740361074911	0.0418122217830127
VANGL1	2.85814176194629	1.91637072487036	0.695329768381104	2.75606023503371	0.00585022223259585	0.041944493309462
SNORD11	34.4905889462708	-0.529581409806638	0.19239696339565	-2.75254557275726	0.00591339153824261	0.042333954536405
SLC37A4	31.5554628037799	0.559240642583392	0.203202486092434	2.75213484508749	0.00592081355463796	0.0423712371658759
SNHG20	19.3383568928628	-0.758492136634799	0.275662906411825	-2.75152049475113	0.0059319307866056	0.0424190685846356
AL157884.3	1.58294345949759	2.57644055434042	0.936621998633246	2.75077945862905	0.00594536554249827	0.0424833887308614
PRELID3A	6.35246961058485	1.11174545908658	0.404551231151993	2.74809560193599	0.00599425282803375	0.0428069180392964
CCDC144B	45.8204800987295	1.37064814259951	0.498771472618471	2.74804839058623	0.00599511602975096	0.0428069180392964
TSPAN2	1.84765550912253	2.26962332874353	0.826315790986256	2.74667790873826	0.00602022247742438	0.0429541302490652
ZPBP2	3.14284400480023	1.99378655447748	0.726382265338276	2.74481722588447	0.00605446073166437	0.043168687883137
CD96	104.87186658069	1.90250257134046	0.693961803460786	2.74150905979649	0.00611576741547652	0.0435060688708397
PPFIBP2	649.472073456622	-0.541117974826993	0.197426327928769	-2.74086025153762	0.00612785645642611	0.0435596809621732
BX248409.1	1.64322036413292	-2.41495249450381	0.882003854825793	-2.73802941029186	0.00618085481988162	0.0438875094000945
AC027290.1	49.0968129010183	0.544447996679958	0.198877180478259	2.73760918859907	0.00618875719884651	0.0439273211265307
AC072052.1	0.927090681188458	2.9704753254023	1.08522969302785	2.73718581834461	0.00619672798599692	0.0439512923424897
IGHV3-49	4.28805950791988	-1.43200925663439	0.523736577719121	-2.73421662254487	0.00625288922750268	0.0443225824181664
AC090739.1	20.8686908899188	-0.537126937051421	0.196540162027486	-2.73291184616152	0.00627771318825549	0.0444551999357198
GRIP1	1.08680189820803	2.62576813926716	0.960825963080819	2.73282388295152	0.00627938991566945	0.0444551999357198
LINC02086	1.19771199026883	3.18988038577987	1.16942583307932	2.72773210198403	0.0063771376094387	0.0450075933752797
ZBED6CL	48.6164201750298	-0.549818683293995	0.201911709681161	-2.72306486910647	0.00646793564697671	0.0454581749889003
ALDH7A1	8.89810089128395	-1.29533999075323	0.476127268719052	-2.72057509799459	0.00651684674643067	0.0457559947153022
DCHS2	3.49699624652001	2.38035354444299	0.874965842673453	2.72051025120001	0.006518125083294	0.0457559947153022
SCN3A	92.534706461428	1.04968596148252	0.385900419268939	2.7200954159912	0.00652630814436095	0.0457966383023436
AC144521.1	1.37139084610945	2.40660788844137	0.884806521646417	2.71992557645624	0.00652966107300009	0.045803370341983
CEMIP2	745.559570846914	-0.849847864294072	0.312553153616219	-2.71905067813711	0.0065469576511473	0.0459078716058463
CISH	6.38412397566896	-1.40713480506348	0.51754793015715	-2.71884925640842	0.00655094555227193	0.0459190088235442
Z85996.2	5.54089419040556	1.32183367330178	0.486445103015902	2.71733370344683	0.00658102175507717	0.0460791922082535
AP002812.2	4.67669715097699	-1.08182599213592	0.398192842638425	-2.71683937101366	0.00659085862260234	0.0461165629321192
SALL4	3.98898182893674	-4.46516529670496	1.64352437586267	-2.71682328676217	0.00659117890987384	0.0461165629321192
LMCD1	8.89228757735503	1.1156772412746	0.410733216145385	2.71630634538134	0.00660148027067588	0.0461380301167471
RTL8A	20.5200769601865	0.562963255887043	0.207518668933371	2.7128318564331	0.0066710946977251	0.0465056714519736
RN7SL743P	10.129318382643	-0.900271169539717	0.332232108047226	-2.70976569613117	0.00673307532977198	0.0468353796839391
AC040904.1	3.08634504432271	1.71408555495734	0.632998558267334	2.70788224170556	0.00677140440555579	0.0470165437970666
IGKV1-12	16.0559614874582	-0.742783734087093	0.274547089637179	-2.70548755431609	0.00682042039525949	0.0473053877070263
RRAGD	13.9979675645707	1.01102022028989	0.373725384620848	2.70524899269444	0.00682532084783587	0.0473222245449954
LANCL3	0.896432104026596	3.3433332910932	1.23629594833833	2.70431468742325	0.00684454350614607	0.0474211384987731
HIST1H1D	161.734026948052	-0.760963898031544	0.281470674783596	-2.70352816902364	0.00686076325202681	0.0474776330910944
SOCS3	106.790436366096	-0.980222931929073	0.362583884005006	-2.70343767379231	0.00686263167707025	0.0474776330910944
HIST1H2AJ	10.1412264216096	-1.05192030191664	0.389062192286237	-2.70373303490443	0.0068565351425227	0.0474776330910944
TMSB4XP4	3.14784845028545	1.57065683824832	0.581005805322932	2.70334104041408	0.00686462733912749	0.0474776330910944
SH2B3	672.468237866754	-0.514783624439947	0.190464711647424	-2.70277690805466	0.00687628815004749	0.047520639234131
LRRCC1	26.2698585850125	-0.595417634635514	0.220320466507349	-2.70250714368224	0.00688187056008625	0.0475420487501121
HHLA2	5.21143812269803	1.36974707321333	0.507199258204487	2.70060937798354	0.00692125747291069	0.0477108007930904
AL512306.2	32.82881245054	-0.602647201008582	0.223314713258287	-2.6986452984473	0.00696223381019086	0.0478990610632486
NCR3	12.4819134380855	-0.733181116802298	0.271902452743899	-2.69648585146405	0.00700753744613713	0.0481107842639825
AL031281.2	113.227598892637	0.539337566906138	0.200087351485409	2.69551055027818	0.00702808520912808	0.0482040998429659
XG	1.24589596770642	-2.18122223210825	0.809428953159561	-2.69476675326966	0.0070437919625668	0.0482945191672083
GALNT14	13.1462227461357	-0.885105933482507	0.328665123145648	-2.69303272891013	0.00708053180272539	0.0485116564901371
TMEM38A	10.6140917960008	0.86683860837491	0.322075836967295	2.69141149034081	0.00711503752153575	0.0487131871241889
SNORA14B	9.74385341054216	-0.89009994817652	0.331022948263694	-2.68893728620731	0.00716798842739069	0.0489705914125485
MRPS24	3.84683727795489	1.2981315893734	0.483121753451854	2.68696571847239	0.0072104352612962	0.049155286483849
AC084200.1	4.20287070633449	1.41980525812787	0.52839531493859	2.68701333639357	0.00720940741928095	0.049155286483849
AC012146.1	4.41809633719516	-1.2151280776664	0.452499588888512	-2.68536835724239	0.00724499090708247	0.0493205784410993
NUDT1	17.3057881000385	-0.519403577299896	0.193577493094367	-2.68318164987648	0.00729253682522734	0.0496089529639355
LINC02245	35.3370495875691	-0.774205884747626	0.288735258720269	-2.6813693906974	0.00733215302116111	0.049827258728385
HTR4	1.02677355599835	3.61116786280301	1.34724653148284	2.68040613088713	0.00735328848671891	0.0499334735563708
